# Supplementary material for: 4-Eth­oxy­phenyl 4-[(meth­oxy­carbon­yl)­oxy]benzoate
Source: Acta Crystallogr Sect E Struct Rep Online. 2010 Nov 6;66(Pt 12):o3074. doi: 10.1107/S1600536810044661 (PMC3011779; doi:10.1107/S1600536810044661)
Supplement: Supplementary file 1 [file e-66-o3074-sup1.cif]

##############################################################################
###                                                                        ###
###        Electronic paper (Acta Crystallographica Section E)             ###
###                                                                        ###
##############################################################################
#                                                                            #
# This CIF contains the data in a paper accepted for publication in Acta     #
# Crystallographica Section E. It conforms to the requirements of Notes      #
# for Authors for Section E, and has been peer reviewed under the auspices   #
# of the IUCr Commission on Journals.                                        #
#                                                                            #
# Full details of the Crystallographic Information File format               #
# are given in the paper "The Crystallographic Information File (CIF):       #
# a New Standard Archive File for Crystallography" by S. R. Hall, F. H.      #
# Allen and I. D. Brown [Acta Cryst. (1991), A47, 655-685].                  #
#                                                                            #
# The current version of the core CIF dictionary is obtainable from          #
# ftp://ftp.iucr.org/pub/cif_core.dic. The current version number is 2.4.    #
#                                                                            #
# Software is freely available for graphical display of the structure(s) in  #
# this CIF.  For information consult the CIF home page http://www.iucr.org/  #
# cif/home.html                                                              #
#                                                                            #
# This file may be used for bona fide research purposes within the           #
# scientific community so long as proper attribution is given to the journal # 
# article from which it was obtained.                                        #
#                                                                            #
##############################################################################
                                             
data_I
_audit_creation_method     SHELXL-97
_chemical_name_systematic
;
4-Ethoxyphenyl 4-[(methoxycarbonyl)oxy]benzoate
;
_chemical_name_common     ?
_chemical_formula_moiety     'C17 H16 O6'
_chemical_formula_sum     'C17 H16 O6'
_chemical_formula_iupac     'C17 H16 O6'
_chemical_formula_weight     316.30
_chemical_melting_point     356
_symmetry_cell_setting     monoclinic
_symmetry_space_group_name_H-M     'C c'
_symmetry_space_group_name_Hall     'C -2yc'
loop_
    _symmetry_equiv_pos_as_xyz
    'x, y, z'
    'x, -y, z+1/2'
    'x+1/2, y+1/2, z'
    'x+1/2, -y+1/2, z+1/2'
_cell_length_a     11.7397(5)
_cell_length_b     16.9703(6)
_cell_length_c     7.9324(3)
_cell_angle_alpha     90.00
_cell_angle_beta     96.949(4)
_cell_angle_gamma     90.00
_cell_volume     1568.73(11)
_cell_formula_units_Z     4
_cell_measurement_reflns_used     1797
_cell_measurement_theta_min     2.40
_cell_measurement_theta_max     27.50
_cell_measurement_temperature     293(2)
_exptl_crystal_description     Plate
_exptl_crystal_colour     Colourless
_exptl_crystal_size_max     0.22
_exptl_crystal_size_mid     0.15
_exptl_crystal_size_min     0.12
_exptl_crystal_density_diffrn     1.339
_exptl_crystal_density_meas     ?
_exptl_crystal_density_method     'not measured'
_exptl_crystal_F_000     664
_exptl_absorpt_coefficient_mu     0.102
_exptl_absorpt_correction_type     multi-scan
_exptl_absorpt_process_details
                           '(<i>CrysAlis Pro RED</i>; Oxford Diffraction, 2009)'
_exptl_absorpt_correction_T_min     0.982
_exptl_absorpt_correction_T_max     0.988
_exptl_special_details
;
<i>CrysAlisPro</i>, Oxford Diffraction (2010),
Empirical absorption correction using spherical harmonics,
implemented in SCALE3 ABSPACK scaling algorithm.
;
_diffrn_ambient_temperature     293(2)
_diffrn_radiation_type     MoK\a
_diffrn_radiation_wavelength     0.71073
_diffrn_radiation_source     'Enhance (Mo) X-ray Source'
_diffrn_radiation_monochromator     graphite
_diffrn_measurement_device_type
;
Oxford Diffraction Xcalibur
;
_diffrn_measurement_method     \w
_diffrn_detector_area_resol_mean     16.0839
_diffrn_reflns_number     8839
_diffrn_reflns_av_R_equivalents     0.0382
_diffrn_reflns_av_sigmaI/netI     0.0375
_diffrn_reflns_theta_min     2.40
_diffrn_reflns_theta_max     27.50
_diffrn_reflns_theta_full     27.50
_diffrn_measured_fraction_theta_max     0.989
_diffrn_measured_fraction_theta_full     0.989
_diffrn_reflns_limit_h_min     -14
_diffrn_reflns_limit_h_max     15
_diffrn_reflns_limit_k_min     -21
_diffrn_reflns_limit_k_max     21
_diffrn_reflns_limit_l_min     -10
_diffrn_reflns_limit_l_max     10
_diffrn_reflns_reduction_process
;
;
_diffrn_standards_number     0
_diffrn_standards_interval_count     .
_diffrn_standards_interval_time     .
_diffrn_standards_decay_%     ?
_refine_special_details
;
Refinement of <i>F</i>^2^ against ALL reflections. The weighted <i>R</i>-factor
<i>wR</i> and goodness of fit <i>S</i> are based on <i>F</i>^2^, conventional
<i>R</i>- factors <i>R</i> are based on <i>F</i>, with <i>F</i> set to zero
for negative <i>F</i>^2^. The threshold expression of <i>F</i>^2^ >
\s(<i>F</i>^2^) is used only for calculating <i>R</i>-factors(gt) <i>etc</i>.
and is not relevant to the choice of reflections for refinement.
<i>R</i>-factors based on <i>F</i>^2^ are statistically about twice as large
as those based on <i>F</i>, and <i>R</i>-factors based on ALL data will be
even larger.
;
_reflns_number_total     1797
_reflns_number_gt     1092
_reflns_threshold_expression     I>2\s(I)
_refine_ls_structure_factor_coef     Fsqd
_refine_ls_matrix_type     full
_refine_ls_R_factor_all     0.0712
_refine_ls_R_factor_gt     0.0352
_refine_ls_wR_factor_gt     0.0794
_refine_ls_wR_factor_ref     0.0852
_refine_ls_goodness_of_fit_ref     0.977
_refine_ls_restrained_S_all     0.976
_refine_ls_number_reflns     1797
_refine_ls_number_parameters     211
_refine_ls_number_restraints     2
_refine_ls_number_constraints     62
_refine_ls_hydrogen_treatment     constr
_refine_ls_weighting_scheme     calc
_refine_ls_weighting_details
                 'calc w=1/[\s^2^(Fo^2^)+(0.0418P)^2^] where P=(Fo^2^+2Fc^2^)/3'
_atom_sites_solution_hydrogens     difmap
_atom_sites_solution_primary     direct
_atom_sites_solution_secondary     difmap
_refine_ls_shift/su_max     0.000
_refine_ls_shift/su_mean     0.000
_refine_diff_density_max     0.134
_refine_diff_density_min     -0.110
_refine_ls_extinction_method     '<i>SHELXL97</i> (Sheldrick, 2008)'
_refine_ls_extinction_coef     0.0052(7)
_refine_ls_abs_structure_details     ?
loop_
    _atom_type_symbol
    _atom_type_description
    _atom_type_scat_dispersion_real
    _atom_type_scat_dispersion_imag
    _atom_type_scat_source
    'C' 'C' 0.0033 0.0016
                         'International Tables Vol C Tables 4.2.6.8 and 6.1.1.4'
    'H' 'H' 0.0000 0.0000
                         'International Tables Vol C Tables 4.2.6.8 and 6.1.1.4'
    'O' 'O' 0.0106 0.0060
                         'International Tables Vol C Tables 4.2.6.8 and 6.1.1.4'
_computing_data_collection
                            '<i>CrysAlis Pro CCD</i> (Oxford Diffraction, 2009)'
_computing_cell_refinement
                            '<i>CrysAlis Pro CCD</i> (Oxford Diffraction, 2009)'
_computing_data_reduction
                            '<i>CrysAlis Pro RED</i> (Oxford Diffraction, 2009)'
_computing_structure_solution     '<i>SHELXS97</i> (Sheldrick, 2008)'
_computing_structure_refinement     '<i>SHELXL97</i> (Sheldrick, 2008)'
_computing_molecular_graphics
;
<i>ORTEP-3</i> (Farrugia, 1997) and <i>CAMERON</i> (Watkin <i>et
al.</i>,
1993)
;
_computing_publication_material     '<i>WinGX</i> (Farrugia, 1999)'
loop_
    _atom_site_type_symbol
    _atom_site_label
    _atom_site_fract_x
    _atom_site_fract_y
    _atom_site_fract_z
    _atom_site_U_iso_or_equiv
    _atom_site_adp_type
    _atom_site_calc_flag
    _atom_site_refinement_flags
    _atom_site_occupancy
    _atom_site_disorder_assembly
    _atom_site_disorder_group
    O O1 0.75904(19) 0.40401(15) 0.0153(3) 0.0827(7) Uani d . 1 . .
    O O2 0.5908(2) 0.34329(14) 0.0242(3) 0.0794(7) Uani d . 1 . .
    O O3 0.68466(18) 0.40619(14) 0.2481(3) 0.0749(6) Uani d . 1 . .
    O O4 0.3150(2) 0.27835(12) 0.7091(3) 0.0812(7) Uani d . 1 . .
    O O5 0.3405(2) 0.40346(11) 0.7901(3) 0.0681(6) Uani d . 1 . .
    O O6 0.03480(19) 0.39014(13) 1.2645(3) 0.0725(6) Uani d . 1 . .
    C C1 0.7605(3) 0.3799(3) -0.1598(5) 0.0961(12) Uani d . 1 . .
    H H1A 0.8087 0.4149 -0.2145 0.144 Uiso calc R 1 . .
    H H1B 0.6839 0.3815 -0.2180 0.144 Uiso calc R 1 . .
    H H1C 0.7898 0.3271 -0.1629 0.144 Uiso calc R 1 . .
    C C2 0.6705(3) 0.37896(19) 0.0872(4) 0.0630(8) Uani d . 1 . .
    C C3 0.5995(3) 0.3876(2) 0.3513(3) 0.0604(8) Uani d . 1 . .
    C C4 0.5405(3) 0.44911(18) 0.4107(4) 0.0610(8) Uani d . 1 . .
    H H4 0.5522 0.5002 0.3743 0.073 Uiso calc R 1 . .
    C C5 0.4636(2) 0.43453(17) 0.5251(4) 0.0587(8) Uani d . 1 . .
    H H5 0.4253 0.4763 0.5693 0.070 Uiso calc R 1 . .
    C C6 0.4428(2) 0.35787(17) 0.5747(3) 0.0523(7) Uani d . 1 . .
    C C7 0.5019(3) 0.29643(17) 0.5101(4) 0.0610(8) Uani d . 1 . .
    H H7 0.4877 0.2449 0.5415 0.073 Uiso calc R 1 . .
    C C8 0.5816(3) 0.31082(18) 0.3996(4) 0.0653(8) Uani d . 1 . .
    H H8 0.6224 0.2696 0.3583 0.078 Uiso calc R 1 . .
    C C9 0.3606(2) 0.34004(17) 0.6952(4) 0.0549(7) Uani d . 1 . .
    C C10 0.2640(3) 0.39527(16) 0.9136(4) 0.0577(8) Uani d . 1 . .
    C C11 0.1571(3) 0.42874(17) 0.8805(4) 0.0639(8) Uani d . 1 . .
    H H11 0.1354 0.4534 0.7769 0.077 Uiso calc R 1 . .
    C C12 0.0830(3) 0.42581(17) 0.9999(4) 0.0620(8) Uani d . 1 . .
    H H12 0.0105 0.4482 0.9774 0.074 Uiso calc R 1 . .
    C C13 0.1157(3) 0.38941(16) 1.1553(4) 0.0530(7) Uani d . 1 . .
    C C14 0.2230(3) 0.35663(17) 1.1868(4) 0.0635(8) Uani d . 1 . .
    H H14 0.2455 0.3323 1.2905 0.076 Uiso calc R 1 . .
    C C15 0.2983(3) 0.35972(17) 1.0643(4) 0.0628(8) Uani d . 1 . .
    H H15 0.3712 0.3377 1.0855 0.075 Uiso calc R 1 . .
    C C16 0.0587(3) 0.3503(2) 1.4190(5) 0.0816(10) Uani d . 1 . .
    H H16A 0.1238 0.3744 1.4868 0.098 Uiso calc R 1 . .
    H H16B 0.0773 0.2957 1.3989 0.098 Uiso calc R 1 . .
    C C17 -0.0464(3) 0.3550(2) 1.5115(5) 0.0886(12) Uani d . 1 . .
    H H17A -0.0310 0.3294 1.6198 0.133 Uiso calc R 1 . .
    H H17B -0.1097 0.3294 1.4454 0.133 Uiso calc R 1 . .
    H H17C -0.0654 0.4093 1.5281 0.133 Uiso calc R 1 . .
loop_
    _atom_site_aniso_label
    _atom_site_aniso_U_11
    _atom_site_aniso_U_22
    _atom_site_aniso_U_33
    _atom_site_aniso_U_12
    _atom_site_aniso_U_13
    _atom_site_aniso_U_23
    O1 0.0645(15) 0.1165(18) 0.0703(16) -0.0045(12) 0.0212(12) -0.0007(14)
    O2 0.0704(15) 0.1012(17) 0.0680(14) -0.0119(13) 0.0132(12) -0.0162(13)
    O3 0.0674(15) 0.0997(16) 0.0590(14) -0.0168(11) 0.0135(11) -0.0106(12)
    O4 0.1030(17) 0.0546(13) 0.0918(16) -0.0184(11) 0.0355(13) -0.0090(11)
    O5 0.0850(15) 0.0569(12) 0.0676(14) -0.0092(11) 0.0297(12) -0.0046(11)
    O6 0.0739(15) 0.0778(14) 0.0674(15) -0.0020(11) 0.0156(12) 0.0002(12)
    C1 0.085(3) 0.138(3) 0.071(2) 0.009(2) 0.033(2) -0.009(2)
    C2 0.053(2) 0.075(2) 0.062(2) 0.0094(17) 0.0106(17) -0.0008(18)
    C3 0.058(2) 0.075(2) 0.0478(19) -0.0021(15) 0.0066(15) 0.0024(16)
    C4 0.079(2) 0.0527(17) 0.0517(17) -0.0014(15) 0.0077(16) 0.0049(14)
    C5 0.0702(19) 0.0516(18) 0.0547(19) 0.0049(14) 0.0093(16) -0.0020(14)
    C6 0.0586(18) 0.0494(18) 0.0479(18) 0.0016(13) 0.0025(15) 0.0032(13)
    C7 0.0687(19) 0.0477(17) 0.067(2) 0.0072(14) 0.0084(16) 0.0037(14)
    C8 0.073(2) 0.064(2) 0.0593(18) 0.0156(15) 0.0096(16) -0.0022(15)
    C9 0.0625(18) 0.0454(17) 0.0558(18) 0.0004(14) 0.0033(15) -0.0005(14)
    C10 0.066(2) 0.0492(17) 0.061(2) -0.0088(14) 0.0169(16) -0.0036(14)
    C11 0.079(2) 0.0572(17) 0.0544(19) 0.0038(16) 0.0036(17) 0.0043(13)
    C12 0.0573(18) 0.0614(17) 0.067(2) 0.0067(14) 0.0057(16) -0.0013(15)
    C13 0.0556(18) 0.0513(17) 0.0528(19) -0.0075(13) 0.0094(15) -0.0069(14)
    C14 0.071(2) 0.068(2) 0.0498(18) -0.0017(16) 0.0004(16) 0.0023(15)
    C15 0.0602(18) 0.0637(18) 0.064(2) 0.0005(14) 0.0072(16) 0.0007(16)
    C16 0.093(3) 0.087(2) 0.066(2) -0.003(2) 0.016(2) 0.000(2)
    C17 0.090(3) 0.110(3) 0.071(2) -0.017(2) 0.031(2) -0.003(2)
_geom_special_details
;
All e.s.d.'s (except the e.s.d. in the dihedral angle between two l.s. planes)
are estimated using the full covariance matrix. The cell e.s.d.'s are taken
into account individually in the estimation of e.s.d.'s in distances, angles
and torsion angles; correlations between e.s.d.'s in cell parameters are only
used when they are defined by crystal symmetry. An approximate (isotropic)
treatment of cell e.s.d.'s is used for estimating e.s.d.'s involving l.s.
planes.
;
loop_
    _geom_bond_atom_site_label_1
    _geom_bond_atom_site_label_2
    _geom_bond_site_symmetry_2
    _geom_bond_distance
    _geom_bond_publ_flag
    O1 C2 . 1.315(4) ?
    O1 C1 . 1.450(4) ?
    O2 C2 . 1.174(4) ?
    O3 C2 . 1.349(4) ?
    O3 C3 . 1.403(3) ?
    O4 C9 . 1.187(3) ?
    O5 C9 . 1.350(3) ?
    O5 C10 . 1.414(3) ?
    O6 C13 . 1.361(3) ?
    O6 C16 . 1.398(4) ?
    C1 H1A . 0.9600 ?
    C1 H1B . 0.9600 ?
    C1 H1C . 0.9600 ?
    C3 C4 . 1.368(4) ?
    C3 C8 . 1.381(4) ?
    C4 C5 . 1.378(4) ?
    C4 H4 . 0.9300 ?
    C5 C6 . 1.389(4) ?
    C5 H5 . 0.9300 ?
    C6 C7 . 1.385(4) ?
    C6 C9 . 1.470(4) ?
    C7 C8 . 1.378(4) ?
    C7 H7 . 0.9300 ?
    C8 H8 . 0.9300 ?
    C10 C15 . 1.356(4) ?
    C10 C11 . 1.373(4) ?
    C11 C12 . 1.362(4) ?
    C11 H11 . 0.9300 ?
    C12 C13 . 1.390(4) ?
    C12 H12 . 0.9300 ?
    C13 C14 . 1.373(4) ?
    C14 C15 . 1.391(4) ?
    C14 H14 . 0.9300 ?
    C15 H15 . 0.9300 ?
    C16 C17 . 1.512(5) ?
    C16 H16A . 0.9700 ?
    C16 H16B . 0.9700 ?
    C17 H17A . 0.9600 ?
    C17 H17B . 0.9600 ?
    C17 H17C . 0.9600 ?
loop_
    _geom_angle_atom_site_label_1
    _geom_angle_atom_site_label_2
    _geom_angle_atom_site_label_3
    _geom_angle_site_symmetry_1
    _geom_angle_site_symmetry_3
    _geom_angle
    _geom_angle_publ_flag
    C2 O1 C1 . . 115.2(3) ?
    C2 O3 C3 . . 117.4(2) ?
    C9 O5 C10 . . 118.4(2) ?
    C13 O6 C16 . . 118.2(3) ?
    O1 C1 H1A . . 109.5 ?
    O1 C1 H1B . . 109.5 ?
    H1A C1 H1B . . 109.5 ?
    O1 C1 H1C . . 109.5 ?
    H1A C1 H1C . . 109.5 ?
    H1B C1 H1C . . 109.5 ?
    O2 C2 O1 . . 127.8(3) ?
    O2 C2 O3 . . 125.4(3) ?
    O1 C2 O3 . . 106.7(3) ?
    C4 C3 C8 . . 121.6(3) ?
    C4 C3 O3 . . 117.1(3) ?
    C8 C3 O3 . . 121.2(3) ?
    C3 C4 C5 . . 119.3(3) ?
    C3 C4 H4 . . 120.4 ?
    C5 C4 H4 . . 120.4 ?
    C4 C5 C6 . . 120.4(3) ?
    C4 C5 H5 . . 119.8 ?
    C6 C5 H5 . . 119.8 ?
    C7 C6 C5 . . 119.2(3) ?
    C7 C6 C9 . . 118.9(3) ?
    C5 C6 C9 . . 121.9(2) ?
    C8 C7 C6 . . 120.7(3) ?
    C8 C7 H7 . . 119.6 ?
    C6 C7 H7 . . 119.6 ?
    C7 C8 C3 . . 118.8(3) ?
    C7 C8 H8 . . 120.6 ?
    C3 C8 H8 . . 120.6 ?
    O4 C9 O5 . . 122.7(3) ?
    O4 C9 C6 . . 125.5(3) ?
    O5 C9 C6 . . 111.8(2) ?
    C15 C10 C11 . . 121.3(3) ?
    C15 C10 O5 . . 120.6(3) ?
    C11 C10 O5 . . 118.0(3) ?
    C12 C11 C10 . . 119.8(3) ?
    C12 C11 H11 . . 120.1 ?
    C10 C11 H11 . . 120.1 ?
    C11 C12 C13 . . 120.1(3) ?
    C11 C12 H12 . . 119.9 ?
    C13 C12 H12 . . 119.9 ?
    O6 C13 C14 . . 125.7(3) ?
    O6 C13 C12 . . 114.9(3) ?
    C14 C13 C12 . . 119.4(3) ?
    C13 C14 C15 . . 120.3(3) ?
    C13 C14 H14 . . 119.9 ?
    C15 C14 H14 . . 119.9 ?
    C10 C15 C14 . . 119.1(3) ?
    C10 C15 H15 . . 120.5 ?
    C14 C15 H15 . . 120.5 ?
    O6 C16 C17 . . 108.1(3) ?
    O6 C16 H16A . . 110.1 ?
    C17 C16 H16A . . 110.1 ?
    O6 C16 H16B . . 110.1 ?
    C17 C16 H16B . . 110.1 ?
    H16A C16 H16B . . 108.4 ?
    C16 C17 H17A . . 109.5 ?
    C16 C17 H17B . . 109.5 ?
    H17A C17 H17B . . 109.5 ?
    C16 C17 H17C . . 109.5 ?
    H17A C17 H17C . . 109.5 ?
    H17B C17 H17C . . 109.5 ?
loop_
    _geom_torsion_atom_site_label_1
    _geom_torsion_atom_site_label_2
    _geom_torsion_atom_site_label_3
    _geom_torsion_atom_site_label_4
    _geom_torsion_site_symmetry_1
    _geom_torsion_site_symmetry_2
    _geom_torsion_site_symmetry_3
    _geom_torsion_site_symmetry_4
    _geom_torsion
    _geom_torsion_publ_flag
    C1 O1 C2 O2 . . . . -4.3(5) ?
    C1 O1 C2 O3 . . . . 179.3(3) ?
    C3 O3 C2 O2 . . . . 2.9(5) ?
    C3 O3 C2 O1 . . . . 179.4(3) ?
    C2 O3 C3 C4 . . . . -117.8(3) ?
    C2 O3 C3 C8 . . . . 66.3(4) ?
    C8 C3 C4 C5 . . . . 1.8(4) ?
    O3 C3 C4 C5 . . . . -174.0(3) ?
    C3 C4 C5 C6 . . . . -2.4(4) ?
    C4 C5 C6 C7 . . . . 1.1(4) ?
    C4 C5 C6 C9 . . . . -179.5(3) ?
    C5 C6 C7 C8 . . . . 0.8(4) ?
    C9 C6 C7 C8 . . . . -178.6(3) ?
    C6 C7 C8 C3 . . . . -1.5(5) ?
    C4 C3 C8 C7 . . . . 0.1(4) ?
    O3 C3 C8 C7 . . . . 175.8(3) ?
    C10 O5 C9 O4 . . . . 1.5(4) ?
    C10 O5 C9 C6 . . . . -179.3(2) ?
    C7 C6 C9 O4 . . . . -22.4(4) ?
    C5 C6 C9 O4 . . . . 158.2(3) ?
    C7 C6 C9 O5 . . . . 158.5(3) ?
    C5 C6 C9 O5 . . . . -20.9(3) ?
    C9 O5 C10 C15 . . . . 77.9(3) ?
    C9 O5 C10 C11 . . . . -106.2(3) ?
    C15 C10 C11 C12 . . . . -0.7(4) ?
    O5 C10 C11 C12 . . . . -176.5(2) ?
    C10 C11 C12 C13 . . . . 0.4(4) ?
    C16 O6 C13 C14 . . . . -4.1(4) ?
    C16 O6 C13 C12 . . . . 176.0(3) ?
    C11 C12 C13 O6 . . . . 179.9(2) ?
    C11 C12 C13 C14 . . . . 0.0(4) ?
    O6 C13 C14 C15 . . . . -180.0(2) ?
    C12 C13 C14 C15 . . . . -0.1(4) ?
    C11 C10 C15 C14 . . . . 0.6(4) ?
    O5 C10 C15 C14 . . . . 176.3(2) ?
    C13 C14 C15 C10 . . . . -0.2(4) ?
    C13 O6 C16 C17 . . . . -176.2(3) ?
loop_
    _geom_hbond_atom_site_label_D
    _geom_hbond_atom_site_label_H
    _geom_hbond_atom_site_label_A
    _geom_hbond_site_symmetry_A
    _geom_hbond_distance_DH
    _geom_hbond_distance_HA
    _geom_hbond_distance_DA
    _geom_hbond_angle_DHA
    _geom_hbond_publ_flag
    C16 H16B O2 4_456 0.97 2.56 3.399(4) 145 yes
    C1 H1B Cg1 1_554 0.96 2.99 3.853(4) 151 yes
data_global
_journal_data_validation_number     ?
_journal_date_recd_electronic     2010-08-13
_journal_date_accepted     2010-11-01
_journal_name_full     'Acta Crystallographica, Section E'
_journal_year     2010
_journal_volume     66
_journal_issue     12
_journal_page_first     o3074
_journal_page_last     o3074
_journal_paper_category     QO
_journal_coeditor_code     FB2212
_publ_contact_author_name     'H.C.Devarajegowda'
_publ_contact_author_address
;
Department of Physics
Yuvaraja's College (Constituent College)
University of Mysore Mysore
Karnataka  INDIA
;
_publ_contact_author_email     'devarajegowda@yahoo.com'
_publ_contact_author_fax     '+91 0821 2419292'
_publ_contact_author_phone     '+91 0821 2518101'
_publ_section_title
;
4-Ethoxyphenyl 4-[(methoxycarbonyl)oxy]benzoate
;
loop_
    _publ_author_name
    _publ_author_address
    'H. T. Srinivasa'
;
Raman Research Institute
C. V. Raman Avenue
Sadashivanagar
Bangalore 560 080
Karnataka
India
;
    'H. C. Devarajegowda'
;
Department of Physics
Yuvaraja's College (Constituent College)
University of Mysore, Mysore 570 005
Karnataka
India
;
    'H. K. Arunkashi'
;
Department of Physics
Yuvaraja's College (Constituent College)
University of Mysore, Mysore 570 005
Karnataka
India
;
    'T. G. Meenakshi'
;
Department of Physics
Y. Y. D. Govt. First Grade College
Belur 573 115 Hassan
Karnataka
India
;
