# Supplementary material for: 4-Eth­oxy­phenyl 4-[(meth­oxy­carbon­yl)­oxy]benzoate
Source: Acta Crystallogr Sect E Struct Rep Online. 2010 Nov 6;66(Pt 12):o3074. doi: 10.1107/S1600536810044661 (PMC3011779; doi:10.1107/S1600536810044661)
Supplement: Supplementary file 2 [file e-66-o3074-Isup2.hkl]

#
# h,k,l, Fc-squared, Fo-squared, sigma(Fo-squared) and status flag
#
data_I
_shelx_title ' ARC2_red in Cc'
_shelx_refln_list_code          4
_shelx_F_calc_maximum      269.12
_exptl_crystal_F_000       664.00
_reflns_d_resolution_high  0.7696
 
loop_
 _symmetry_equiv_pos_as_xyz
 'x, y, z'
 'x, -y, z+1/2'
 'x+1/2, y+1/2, z'
 'x+1/2, -y+1/2, z+1/2'
 
_cell_length_a    11.7397
_cell_length_b    16.9703
_cell_length_c     7.9324
_cell_angle_alpha  90.000
_cell_angle_beta   96.949
_cell_angle_gamma  90.000
 
_shelx_F_squared_multiplier     1.000
 
loop_
 _refln_index_h
 _refln_index_k
 _refln_index_l
 _refln_F_squared_calc
 _refln_F_squared_meas
 _refln_F_squared_sigma
 _refln_observed_status
   2   0   0     6464.73     6027.12     40.71 o
   4   0   0     4818.46     4654.91     35.36 o
   6   0   0      500.92      600.63     18.81 o
   8   0   0      310.85      315.21      9.20 o
  10   0   0      169.46      177.39     20.27 o
  12   0   0      138.30      126.94     15.71 o
  14   0   0       26.46       37.09     11.28 o
   3   1   0     2771.37     2627.50     15.68 o
   5   1   0      398.00      399.60      7.43 o
   7   1   0      153.48      135.57      6.78 o
   9   1   0      196.72      191.76      7.41 o
  11   1   0       51.61       48.53      9.51 o
  13   1   0       39.99       53.98      8.74 o
  15   1   0        3.01        9.54     17.36 o
   0   2   0        0.30        2.13      1.68 o
   2   2   0     1321.53     1230.63      7.14 o
   4   2   0      677.16      695.67      8.00 o
   6   2   0       51.31       45.26      4.28 o
   8   2   0      109.90      102.20      6.65 o
  10   2   0       76.57       84.76      6.67 o
  12   2   0        5.24        6.73      7.28 o
  14   2   0       14.21       13.79      7.92 o
   1   3   0     1691.34     1623.35      9.16 o
   3   3   0     5120.83     5099.41     23.20 o
   5   3   0       93.61       98.97      5.93 o
   7   3   0      297.05      282.69      8.65 o
   9   3   0       95.41      107.37      7.30 o
  11   3   0      164.62      169.84     10.36 o
  13   3   0       84.29       72.46      9.74 o
  15   3   0        4.24       12.00     20.85 o
   0   4   0    62812.16    67197.45    492.10 o
   2   4   0     3657.78     3261.29     14.61 o
   4   4   0       30.39       31.13      1.74 o
   6   4   0      725.03      772.88     15.43 o
   8   4   0       28.42       31.40      4.31 o
  10   4   0       94.25      100.05      6.28 o
  12   4   0      109.90      124.49      9.87 o
  14   4   0       11.00        6.50      7.71 o
   1   5   0     2113.39     2083.57     12.64 o
   3   5   0     5187.71     5184.76     24.79 o
   5   5   0      247.85      268.97      9.37 o
   7   5   0        8.14        5.34      3.47 o
   9   5   0      172.19      166.20      7.97 o
  11   5   0        8.57        3.44      4.27 o
  13   5   0       10.14       10.97      6.40 o
   0   6   0     2546.23     2583.32     22.40 o
   2   6   0     1840.73     1791.52     10.38 o
   4   6   0       84.71       86.90      5.08 o
   6   6   0      408.81      420.31     11.15 o
   8   6   0       87.12       79.79      6.52 o
  10   6   0       18.11       17.56      4.85 o
  12   6   0       26.95       32.42      7.50 o
  14   6   0       36.69       43.38     10.76 o
   1   7   0      200.95      204.93      6.27 o
   3   7   0      751.85      713.08      9.07 o
   5   7   0     1235.58     1363.31     19.06 o
   7   7   0       12.86       17.01      2.35 o
   9   7   0        8.66       11.17      4.73 o
  11   7   0       13.60        8.33      5.54 o
  13   7   0       45.24       30.26      7.12 o
   0   8   0      547.00      521.22     11.27 o
   2   8   0      985.94      953.66     12.81 o
   4   8   0       25.64       21.15      2.43 o
   6   8   0       60.03       63.74      4.06 o
   8   8   0       19.83       26.96      4.68 o
  10   8   0       30.54       31.28      5.54 o
  12   8   0       27.31       23.86      7.38 o
  14   8   0        3.93        0.00     15.38 o
   1   9   0       63.82       72.94      3.86 o
   3   9   0     1202.72     1254.34     16.30 o
   5   9   0      359.68      360.78      8.26 o
   7   9   0       11.27        9.71      2.70 o
   9   9   0       16.28       19.57      5.05 o
  11   9   0       78.68       84.17      7.80 o
  13   9   0       11.05        8.07      8.25 o
   0  10   0      153.21      181.37      7.81 o
   2  10   0      563.39      560.87     11.46 o
   4  10   0      154.36      142.33      6.27 o
   6  10   0       25.69       28.86      3.19 o
   8  10   0       98.37       97.93      6.56 o
  10  10   0       21.13       27.79      5.76 o
  12  10   0       51.36       59.96      8.42 o
   1  11   0      258.20      236.29      6.47 o
   3  11   0      121.79      107.13      5.72 o
   5  11   0       39.67       39.79      3.56 o
   7  11   0       10.81        5.54      2.96 o
   9  11   0       61.24       75.40      7.38 o
  11  11   0        6.66       22.38      6.59 o
  13  11   0        4.35        0.00     17.98 o
   0  12   0        8.04      102.85      8.57 o
   2  12   0       66.44       54.71      3.52 o
   4  12   0      175.84      171.89      7.91 o
   6  12   0       22.54       25.48      3.06 o
   8  12   0       62.05       57.70      6.84 o
  10  12   0       25.47       25.68      7.57 o
  12  12   0        4.11       13.98      8.49 o
   1  13   0      293.11      283.13      7.67 o
   3  13   0       45.54       44.54      3.93 o
   5  13   0        0.38        0.27      3.58 o
   7  13   0       54.42       40.88      5.41 o
   9  13   0       13.28       16.42      8.52 o
  11  13   0       17.35       21.50      9.76 o
   0  14   0       55.62      187.61     15.11 o
   2  14   0       78.43       73.60      4.57 o
   4  14   0       67.82       71.66      5.36 o
   6  14   0       48.09       44.92      5.87 o
   8  14   0       73.64       67.25      9.68 o
  10  14   0        1.32        8.72      9.31 o
   1  15   0        7.00        6.17      3.78 o
   3  15   0      329.03      317.34     12.45 o
   5  15   0       46.68       37.03      7.10 o
   7  15   0        4.21        4.97      6.84 o
   9  15   0       18.24       12.17      8.46 o
  11  15   0        3.42        0.00      8.95 o
   0  16   0       49.12      113.57      8.33 o
   2  16   0      212.45      212.00     10.85 o
   4  16   0       38.47       44.35      6.11 o
   6  16   0       10.71       15.56      6.12 o
   8  16   0        6.02        3.75      7.02 o
  10  16   0        1.58        6.12     11.62 o
   1  17   0       22.51       11.04      5.67 o
   3  17   0        1.66        1.69      6.26 o
   5  17   0        3.40        2.64      6.05 o
   7  17   0        6.82       12.26      9.18 o
   9  17   0        5.07        0.00     11.02 o
   0  18   0       23.40       35.38     10.98 o
   2  18   0        1.87        2.78      8.77 o
   4  18   0       34.37       21.00     10.98 o
   6  18   0        2.40       17.70     14.23 o
   8  18   0       11.32       15.34     12.76 o
   1  19   0       21.55       18.82      9.12 o
   3  19   0        3.67        1.76      9.23 o
   5  19   0        7.07        3.17     12.45 o
   7  19   0        5.04       11.48     14.39 o
   0  20   0       32.88       44.17     13.65 o
   2  20   0        7.53        7.04     11.36 o
   4  20   0       21.41       31.95      9.56 o
   6  20   0        8.91        9.14     12.88 o
   1  21   0        8.53       29.45     14.58 o
   3  21   0       10.62       14.92     13.12 o
 -15   1   1        1.11        0.93     20.98 o
 -13   1   1        1.18        1.35      8.21 o
 -11   1   1      212.33      217.17     12.82 o
  -9   1   1      228.38      220.09      8.52 o
  -7   1   1       88.09       90.84      4.68 o
  -5   1   1     2933.10     2980.83     28.87 o
  -3   1   1      136.43      141.04      3.13 o
  -1   1   1     1811.65     1823.70     12.76 o
   1   1   1     5860.99     5680.64     36.26 o
   3   1   1     1592.94     1548.97      9.41 o
   5   1   1     1153.13     1175.76     18.15 o
   7   1   1      295.07      289.61      7.93 o
   9   1   1       15.21       10.69      3.58 o
  11   1   1       43.50       42.19      6.67 o
  13   1   1       15.17       11.90      8.13 o
 -14   2   1       10.45       15.91      8.18 o
 -12   2   1      104.12      112.73      9.50 o
 -10   2   1      505.25      505.44     15.45 o
  -8   2   1      807.35      852.10     24.66 o
  -6   2   1      100.66       95.00      3.82 o
  -4   2   1      637.41      656.04     10.42 o
  -2   2   1      277.59      281.86      2.86 o
   0   2   1     3332.90     3297.09     21.75 o
   2   2   1    72424.09    72054.08    559.09 o
   4   2   1     1279.40     1334.38      9.09 o
   6   2   1     1429.59     1382.00     16.78 o
   8   2   1       66.38       66.75      5.40 o
  10   2   1       23.44       18.95      4.39 o
  12   2   1       42.52       39.99      8.25 o
  14   2   1       15.67       16.11      8.09 o
 -15   3   1        5.43       22.17     18.19 o
 -13   3   1       16.43       19.47      6.97 o
 -11   3   1      177.14      182.92      9.70 o
  -9   3   1      135.92      119.50      7.30 o
  -7   3   1      261.74      255.07      8.76 o
  -5   3   1       86.31       82.46      3.61 o
  -3   3   1      310.08      319.76      3.73 o
  -1   3   1       17.56       18.26      1.06 o
   1   3   1     2587.03     2608.10     14.19 o
   3   3   1     3562.75     3585.23     27.56 o
   5   3   1     3210.67     3124.06     36.63 o
   7   3   1       12.03       12.55      3.09 o
   9   3   1        8.16        2.03      4.05 o
  11   3   1      122.02      118.73      9.26 o
  13   3   1        2.04        6.26      7.48 o
 -14   4   1        8.90       16.21      8.43 o
 -12   4   1      163.02      167.02      9.99 o
 -10   4   1       71.60       66.59      6.85 o
  -8   4   1      166.69      178.04      7.15 o
  -6   4   1      179.37      185.22      7.03 o
  -4   4   1       21.01       23.55      1.67 o
  -2   4   1      278.11      284.88      3.29 o
   0   4   1     4281.24     3931.19     15.53 o
   2   4   1      496.43      502.91      5.27 o
   4   4   1      147.72      134.12      4.30 o
   6   4   1      185.48      174.47      7.24 o
   8   4   1        2.11        1.67      3.31 o
  10   4   1       15.80       16.80      4.54 o
  12   4   1        8.78        3.77      8.34 o
  14   4   1        7.49       11.49      8.63 o
 -13   5   1        4.82       18.75      7.56 o
 -11   5   1      275.13      320.26     12.45 o
  -9   5   1       71.10       65.54      5.43 o
  -7   5   1      393.59      385.72     10.64 o
  -5   5   1       46.58       39.04      2.76 o
  -3   5   1     2551.45     2582.40     11.19 o
  -1   5   1     2569.10     2282.51     19.29 o
   1   5   1    13276.60    13172.86     57.23 o
   3   5   1     1331.21     1326.29     11.48 o
   5   5   1      274.80      257.98     13.12 o
   7   5   1       40.46       37.97      3.97 o
   9   5   1       13.94       17.12      3.97 o
  11   5   1       18.03       24.46      7.88 o
  13   5   1        0.10        0.12      7.84 o
 -14   6   1        1.19        4.15      9.15 o
 -12   6   1        5.46        5.15      5.88 o
 -10   6   1      234.79      233.88     10.32 o
  -8   6   1      234.91      239.67      9.35 o
  -6   6   1      183.87      157.35      5.08 o
  -4   6   1     1425.06     1412.55     10.67 o
  -2   6   1      215.36      230.95      5.04 o
   0   6   1     5763.77     5451.16     32.05 o
   2   6   1     3110.62     3165.45     14.20 o
   4   6   1      670.69      689.91     10.22 o
   6   6   1       83.41       87.09      5.88 o
   8   6   1       18.06       18.06      4.03 o
  10   6   1       13.09       11.24      4.49 o
  12   6   1       13.47       14.19      7.46 o
  14   6   1       10.92       10.89      9.26 o
 -13   7   1       15.38       22.32      7.45 o
 -11   7   1       61.92       65.64      6.70 o
  -9   7   1      222.08      227.27      9.23 o
  -7   7   1      271.36      267.00      7.57 o
  -5   7   1       72.97       73.42      4.22 o
  -3   7   1      370.94      362.75      4.72 o
  -1   7   1     1367.39     1398.53     15.94 o
   1   7   1      694.72      719.14     11.86 o
   3   7   1     1338.65     1359.63     15.09 o
   5   7   1     1127.30     1174.53     19.38 o
   7   7   1       35.08       31.42      7.24 o
   9   7   1       15.12       22.55      4.08 o
  11   7   1        8.97        2.06      5.16 o
  13   7   1        2.88        3.96      7.43 o
 -14   8   1        2.18        2.39     20.80 o
 -12   8   1       64.23       63.57      7.65 o
 -10   8   1      298.83      301.90     12.11 o
  -8   8   1       14.12       10.03      4.20 o
  -6   8   1       13.82       13.47      2.60 o
  -4   8   1      251.15      251.95      5.04 o
  -2   8   1     1652.09     1646.01     24.62 o
   0   8   1      647.25      615.02      6.91 o
   2   8   1     1354.89     1310.04     17.16 o
   4   8   1     1056.75     1063.56     11.74 o
   6   8   1      225.57      218.28     10.82 o
   8   8   1       39.23       38.66      4.91 o
  10   8   1       64.87       63.53      6.03 o
  12   8   1       29.36       32.62      6.61 o
 -13   9   1        4.90        3.76     12.06 o
 -11   9   1       83.28       83.71      8.10 o
  -9   9   1       47.38       46.67      5.89 o
  -7   9   1      118.70      118.00      5.61 o
  -5   9   1       20.06       25.27      2.74 o
  -3   9   1      818.53      878.90     10.45 o
  -1   9   1      194.45      199.09      3.61 o
   1   9   1     3077.73     2912.35     15.03 o
   3   9   1     1074.80     1015.30     12.73 o
   5   9   1        1.34        0.00      2.38 o
   7   9   1        7.41        4.50      3.44 o
   9   9   1       11.83       11.73      4.18 o
  11   9   1       40.53       34.52      5.41 o
  13   9   1        5.10        0.00      8.60 o
 -12  10   1        6.04        0.00      9.34 o
 -10  10   1        0.95        0.00      6.39 o
  -8  10   1        4.19        3.13      4.10 o
  -6  10   1      100.42      102.89      4.66 o
  -4  10   1       22.05       23.47      2.95 o
  -2  10   1      275.14      276.21      5.41 o
   0  10   1       77.24       76.88      2.91 o
   2  10   1      362.90      379.03      6.86 o
   4  10   1      221.82      211.02      7.04 o
   6  10   1       11.23       10.29      3.11 o
   8  10   1       42.75       47.98      5.34 o
  10  10   1       11.71        9.79      5.48 o
  12  10   1       11.34        9.45      8.01 o
 -13  11   1        2.73        6.37     19.19 o
 -11  11   1       25.02       32.90      7.90 o
  -9  11   1      233.53      233.64     10.98 o
  -7  11   1       65.55       54.78      4.36 o
  -5  11   1       53.37       58.08      3.77 o
  -3  11   1      466.37      456.26      6.42 o
  -1  11   1       33.25       31.77      1.93 o
   1  11   1       68.36       61.34      3.49 o
   3  11   1      220.97      236.78      6.90 o
   5  11   1      111.74      115.66      5.54 o
   7  11   1       10.11       10.15      3.63 o
   9  11   1        2.35        0.19      5.33 o
  11  11   1        7.62        8.46      5.98 o
 -12  12   1        9.33        4.09      9.71 o
 -10  12   1       78.93       88.86      9.13 o
  -8  12   1       16.38       17.61      6.14 o
  -6  12   1       78.17       81.65      4.75 o
  -4  12   1       91.34       92.27      3.95 o
  -2  12   1      687.39      678.38     13.75 o
   0  12   1      299.35      302.69      7.22 o
   2  12   1      105.28      110.51      4.29 o
   4  12   1      398.38      425.88     12.03 o
   6  12   1       10.69        9.79      4.47 o
   8  12   1        4.02        3.86      5.33 o
  10  12   1       62.67       67.11      7.13 o
  12  12   1       28.74       15.79     11.35 o
 -11  13   1        5.83        6.32      7.78 o
  -9  13   1        7.65        5.75      6.18 o
  -7  13   1       38.50       30.61      6.09 o
  -5  13   1        8.56        7.34      3.75 o
  -3  13   1       38.37       36.74      4.14 o
  -1  13   1      401.32      405.02      6.11 o
   1  13   1       13.05        9.25      2.28 o
   3  13   1      199.84      187.88      7.89 o
   5  13   1       76.60       70.51      5.81 o
   7  13   1       65.88       63.51      6.23 o
   9  13   1        0.39        2.37      5.66 o
  11  13   1        8.24        6.36      8.68 o
 -10  14   1        6.23        1.12      7.75 o
  -8  14   1       23.25       25.51      6.26 o
  -6  14   1       62.83       57.08      5.80 o
  -4  14   1       28.43       23.28      4.24 o
  -2  14   1      263.79      262.76      8.76 o
   0  14   1      287.87      298.19      9.15 o
   2  14   1       21.59       12.93      3.75 o
   4  14   1      377.04      401.16     12.09 o
   6  14   1       16.25       18.01      4.37 o
   8  14   1        8.83       17.80      6.05 o
  10  14   1        6.91       11.04      8.17 o
 -11  15   1        0.76        0.00     10.63 o
  -9  15   1        8.84        4.07      7.53 o
  -7  15   1       31.61       35.91      6.42 o
  -5  15   1      123.42      121.06      7.37 o
  -3  15   1       28.07       31.69      5.02 o
  -1  15   1      130.56      127.08      9.96 o
   1  15   1        3.27        2.99      3.88 o
   3  15   1      138.74      142.62      7.36 o
   5  15   1       15.47       14.73      4.54 o
   7  15   1       16.12       15.12      6.09 o
   9  15   1        2.71        6.50      9.03 o
 -10  16   1        0.85        1.14      9.02 o
  -8  16   1       12.94       11.03      6.66 o
  -6  16   1       13.89       14.35      6.03 o
  -4  16   1       29.79       30.70      5.60 o
  -2  16   1      306.18      294.80     16.59 o
   0  16   1       21.04       20.67      5.08 o
   2  16   1       33.25       45.04      5.98 o
   4  16   1       86.27       78.87     12.46 o
   6  16   1       22.52       20.42      8.68 o
   8  16   1        0.54        1.71      9.23 o
  10  16   1        7.12        3.94     13.12 o
  -9  17   1       17.68       18.36     11.29 o
  -7  17   1        5.90        5.03      9.74 o
  -5  17   1       25.32       20.38      5.98 o
  -3  17   1       49.26       40.70      5.99 o
  -1  17   1      186.39      184.61     12.29 o
   1  17   1       18.40       20.04      5.92 o
   3  17   1      117.74      133.46     17.04 o
   5  17   1       10.38       12.72      8.72 o
   7  17   1       19.41       13.41      9.45 o
   9  17   1        6.15        4.77     11.45 o
  -8  18   1        5.64       10.40     19.32 o
  -6  18   1        9.23       13.39      9.09 o
  -4  18   1        6.92        2.20      6.25 o
  -2  18   1       18.88       13.02      6.19 o
   0  18   1        9.60       11.54      8.97 o
   2  18   1       67.06      100.81     11.16 o
   4  18   1       19.31       25.53      9.39 o
   6  18   1       20.61       21.33      9.73 o
   8  18   1       10.20       16.81     11.63 o
  -7  19   1        6.88       18.54     16.26 o
  -5  19   1        1.40        1.74      8.89 o
  -3  19   1        4.42        0.00      7.97 o
  -1  19   1        2.19        0.90      7.73 o
   1  19   1        7.61       18.28     10.20 o
   3  19   1       24.68       23.60     11.25 o
   5  19   1        3.08        4.48     12.53 o
   7  19   1        5.92       18.16     15.09 o
  -6  20   1       10.50       20.59     16.70 o
  -4  20   1        4.56        5.18      9.39 o
  -2  20   1        4.71        0.00      8.26 o
   0  20   1        0.88        0.00      9.26 o
   2  20   1       40.89       43.52     10.55 o
   4  20   1        7.16        4.91     12.75 o
   6  20   1        2.52        7.84     20.31 o
  -3  21   1        5.25        1.64     11.66 o
  -1  21   1        5.96       10.72      9.35 o
   1  21   1       12.72       15.61      9.90 o
   3  21   1        3.62        2.37     17.08 o
 -14   0   2       29.24       45.25     12.62 o
 -12   0   2       42.45       30.90     11.47 o
 -10   0   2      579.94      610.38     27.26 o
  -8   0   2       29.96       26.61      6.63 o
  -6   0   2     9203.47    10006.29     89.60 o
  -4   0   2      238.61      261.19      7.59 o
  -2   0   2     2358.81     2136.21     19.03 o
   0   0   2     2406.08     2276.37     20.34 o
   2   0   2    16568.96    16023.46     66.74 o
   4   0   2     5355.86     4988.88     30.36 o
   6   0   2     1108.95     1138.16     17.35 o
   8   0   2       91.71       92.03      7.49 o
  10   0   2       70.65       56.10     10.27 o
  12   0   2       43.60       45.89     12.18 o
  14   0   2       13.46        0.00     13.63 o
 -15   1   2        2.21        0.00     19.81 o
 -13   1   2        0.25        4.63      6.98 o
 -11   1   2      177.03      140.56     11.40 o
  -9   1   2      757.84      743.98     16.84 o
  -7   1   2       90.83      105.83      5.44 o
  -5   1   2      537.96      563.57      8.20 o
  -3   1   2      888.70      864.98      7.75 o
  -1   1   2      279.01      282.55      5.28 o
   1   1   2      915.11      913.14      7.08 o
   3   1   2     4041.55     4134.81     20.52 o
   5   1   2      614.89      605.33     14.11 o
   7   1   2      119.03      117.91      7.38 o
   9   1   2        3.60        4.82      4.31 o
  11   1   2        6.57       11.64      6.90 o
  13   1   2       21.30       13.32      8.36 o
 -14   2   2        2.17        0.42      9.31 o
 -12   2   2       11.20       11.83      6.75 o
 -10   2   2       65.19       65.65      6.31 o
  -8   2   2       40.81       37.73      3.82 o
  -6   2   2      167.85      173.76      5.46 o
  -4   2   2      211.13      235.90      4.50 o
  -2   2   2     1391.50     1342.22     10.24 o
   0   2   2     1350.29     1325.53      8.29 o
   2   2   2     1176.53     1165.25      9.14 o
   4   2   2      140.37      152.81      4.54 o
   6   2   2      283.45      295.10      6.98 o
   8   2   2       13.83       13.70      3.50 o
  10   2   2        7.22        3.83      4.96 o
  12   2   2        1.25        1.89      9.06 o
  14   2   2        0.01        5.13     10.63 o
 -15   3   2        0.41       32.66     23.82 o
 -13   3   2       35.74       36.86     10.50 o
 -11   3   2       10.38        5.65      5.45 o
  -9   3   2      390.90      402.73     10.61 o
  -7   3   2       10.59       11.06      2.48 o
  -5   3   2      128.71      132.69      4.16 o
  -3   3   2     1192.99     1134.24      8.89 o
  -1   3   2      729.33      662.36      5.66 o
   1   3   2     5420.26     5476.53     30.43 o
   3   3   2      654.35      657.58      7.04 o
   5   3   2      198.54      193.84      4.77 o
   7   3   2      353.80      349.34      9.94 o
   9   3   2       47.36       48.66      6.08 o
  11   3   2       41.33       31.40      7.47 o
  13   3   2        0.89        0.00      7.69 o
 -14   4   2       11.20       13.16      8.91 o
 -12   4   2        8.92        5.71      6.45 o
 -10   4   2       79.71       86.84      7.24 o
  -8   4   2      141.05      137.35      6.58 o
  -6   4   2     2813.51     2959.57     34.39 o
  -4   4   2     1128.56     1133.73      8.40 o
  -2   4   2      524.87      531.92      5.34 o
   0   4   2       76.15       69.47      2.41 o
   2   4   2      197.87      214.02      5.08 o
   4   4   2      629.40      655.44      8.36 o
   6   4   2     1002.63     1064.43     15.05 o
   8   4   2       48.58       48.97      5.12 o
  10   4   2       43.09       44.24      5.50 o
  12   4   2       25.51       28.82      8.21 o
  14   4   2        9.72        6.41     10.91 o
 -13   5   2       13.12       19.41      7.37 o
 -11   5   2      259.79      250.44     11.04 o
  -9   5   2      680.66      716.85     15.94 o
  -7   5   2      155.48      146.41      7.34 o
  -5   5   2       23.34       28.31      2.28 o
  -3   5   2      332.80      350.25      4.27 o
  -1   5   2      224.70      222.68      3.79 o
   1   5   2     1375.00     1362.92     11.69 o
   3   5   2      685.05      711.63      7.78 o
   5   5   2      228.76      247.94     10.24 o
   7   5   2      148.54      152.39      5.11 o
   9   5   2       13.75       11.94      4.65 o
  11   5   2        0.52        0.00      5.91 o
  13   5   2       16.85       10.95      8.05 o
 -14   6   2        0.68        0.09      8.83 o
 -12   6   2        7.37        6.84      6.74 o
 -10   6   2      127.24      143.14      9.55 o
  -8   6   2      264.03      253.24     10.08 o
  -6   6   2      339.95      331.63     11.68 o
  -4   6   2      926.21      966.32     12.57 o
  -2   6   2      558.41      560.24      6.79 o
   0   6   2     2088.27     2155.96     23.51 o
   2   6   2      524.39      525.92      6.18 o
   4   6   2      206.94      205.13      5.15 o
   6   6   2      219.33      238.37      7.29 o
   8   6   2      192.58      192.96      7.45 o
  10   6   2       17.92       16.49      5.06 o
  12   6   2        5.67        4.50      7.89 o
 -13   7   2       12.69        5.97      7.90 o
 -11   7   2       47.71       43.59      6.31 o
  -9   7   2       55.81       64.44      7.21 o
  -7   7   2      110.57      103.14      5.77 o
  -5   7   2      245.99      232.96      5.61 o
  -3   7   2     1213.00     1242.85     12.45 o
  -1   7   2      492.79      508.73      8.50 o
   1   7   2      862.80      870.91      7.50 o
   3   7   2     3222.50     3191.83     17.56 o
   5   7   2       21.51       28.42      3.24 o
   7   7   2      442.20      447.41     11.92 o
   9   7   2       22.59       22.38      4.16 o
  11   7   2       15.74       11.33      6.80 o
  13   7   2        1.71        3.71      6.85 o
 -14   8   2        7.82       19.07     12.20 o
 -12   8   2        4.22        0.88      7.02 o
 -10   8   2        2.84        0.00      5.63 o
  -8   8   2      253.35      244.07      8.85 o
  -6   8   2      250.94      243.42      6.92 o
  -4   8   2      178.16      195.10      5.99 o
  -2   8   2      301.24      320.59      6.54 o
   0   8   2     1177.44     1227.70     27.37 o
   2   8   2     1482.02     1501.90     17.63 o
   4   8   2      347.61      335.16      7.00 o
   6   8   2        4.73        5.27      3.17 o
   8   8   2       49.74       46.46      5.40 o
  10   8   2       17.96       19.76      5.83 o
  12   8   2        1.89        2.62      6.72 o
 -13   9   2        3.28        0.83      9.09 o
 -11   9   2       39.32       38.81      9.12 o
  -9   9   2      131.66      125.16      8.60 o
  -7   9   2      478.03      474.42     15.82 o
  -5   9   2      165.49      159.97      5.56 o
  -3   9   2      222.39      222.92      6.19 o
  -1   9   2      399.78      398.00      6.00 o
   1   9   2       31.08       28.94      1.81 o
   3   9   2      736.13      715.13     13.93 o
   5   9   2      327.19      315.62      9.24 o
   7   9   2       47.28       40.66      4.78 o
   9   9   2       15.50        8.99      5.58 o
  11   9   2        1.45        2.13      7.79 o
  13   9   2        2.96        0.00     11.44 o
 -12  10   2        3.24        9.70     10.06 o
 -10  10   2       12.06       10.09      6.45 o
  -8  10   2      533.51      552.01     17.37 o
  -6  10   2        7.73        6.71      4.10 o
  -4  10   2       94.64       83.75      5.58 o
  -2  10   2      181.98      183.89      4.99 o
   0  10   2     1124.80     1090.84     12.29 o
   2  10   2      829.46      838.39     12.56 o
   4  10   2      115.12      116.25      4.90 o
   6  10   2      130.96      142.00      8.19 o
   8  10   2       37.11       34.35      4.75 o
  10  10   2        5.37        5.01      6.04 o
  12  10   2       17.89       23.03      7.79 o
 -13  11   2        4.58        6.78     14.74 o
 -11  11   2        2.97        2.75      9.09 o
  -9  11   2       25.75       21.02      6.06 o
  -7  11   2      116.81      113.88      8.43 o
  -5  11   2        5.00        3.37      4.09 o
  -3  11   2       50.35       52.50      3.61 o
  -1  11   2      133.29      133.58      4.03 o
   1  11   2      579.01      589.87      8.67 o
   3  11   2      383.80      391.90      9.41 o
   5  11   2       97.54       96.05      4.57 o
   7  11   2        3.97        4.98      4.20 o
   9  11   2       27.55       28.44      6.00 o
  11  11   2        2.39        4.90      7.17 o
 -12  12   2        0.73        0.00     13.05 o
 -10  12   2        0.77        4.44      7.86 o
  -8  12   2       30.82       20.54      6.33 o
  -6  12   2       64.24       66.50      5.86 o
  -4  12   2       54.13       45.76      3.81 o
  -2  12   2        3.13        2.14      2.15 o
   0  12   2        8.14        5.27      1.50 o
   2  12   2      215.29      217.26      6.18 o
   4  12   2       94.38       97.59      5.81 o
   6  12   2      379.94      390.54     11.57 o
   8  12   2        3.91        4.94      5.18 o
  10  12   2        2.69        1.87      6.21 o
  12  12   2        4.86        0.00     27.26 o
 -11  13   2        0.62        0.84     10.97 o
  -9  13   2        0.63        0.00      6.33 o
  -7  13   2       82.08       80.98      6.76 o
  -5  13   2        7.66        6.67      3.98 o
  -3  13   2      177.41      167.55      6.89 o
  -1  13   2      331.20      344.95      7.13 o
   1  13   2      465.06      427.55     10.08 o
   3  13   2      283.45      292.67      8.82 o
   5  13   2      165.68      179.49      8.16 o
   7  13   2       35.26       36.85      4.97 o
   9  13   2        7.77        6.30      6.02 o
  11  13   2        2.63       18.07     11.56 o
 -10  14   2        1.48        3.94      8.37 o
  -8  14   2       33.93       29.63      6.42 o
  -6  14   2       15.00       10.40      4.46 o
  -4  14   2       52.83       49.94      5.17 o
  -2  14   2       66.31       58.04      7.60 o
   0  14   2      353.00      329.44      8.67 o
   2  14   2      575.32      566.90     11.70 o
   4  14   2       81.20       88.48      5.99 o
   6  14   2       51.03       60.62      6.63 o
   8  14   2       24.37       37.74      7.49 o
  10  14   2        0.32        0.00     12.27 o
 -11  15   2        0.43       10.81     10.06 o
  -9  15   2        5.67        6.17      7.74 o
  -7  15   2       17.67       23.12      7.41 o
  -5  15   2        1.60        2.89      5.26 o
  -3  15   2       14.77       14.14      5.49 o
  -1  15   2      167.42      166.35     10.29 o
   1  15   2       97.22       88.36      7.38 o
   3  15   2      154.46      151.95      8.93 o
   5  15   2      268.23      267.00     12.33 o
   7  15   2       14.08        8.93      7.39 o
   9  15   2        5.57       13.32     11.84 o
 -10  16   2        0.52        0.00     14.40 o
  -8  16   2       12.25       14.18     10.55 o
  -6  16   2       41.64       41.25      8.24 o
  -4  16   2       43.17       38.38      6.53 o
  -2  16   2       34.03       26.36      6.13 o
   0  16   2      107.26      113.11      8.10 o
   2  16   2       31.12       24.61      5.93 o
   4  16   2        9.25       13.53      5.61 o
   6  16   2       46.16       51.07      8.41 o
   8  16   2       12.31       17.99     11.03 o
  -9  17   2       12.76       23.58     14.22 o
  -7  17   2        5.45        3.03      9.65 o
  -5  17   2       16.20       23.98      7.44 o
  -3  17   2       50.63       39.32      6.05 o
  -1  17   2       23.80       23.25      5.42 o
   1  17   2       28.39       25.08      5.83 o
   3  17   2        7.11        3.95      6.65 o
   5  17   2        5.50        6.84      7.41 o
   7  17   2       12.83        1.18     10.35 o
  -8  18   2        0.90        0.00     11.71 o
  -6  18   2        2.06        0.00     10.54 o
  -4  18   2        6.81       10.83      6.53 o
  -2  18   2        6.62        3.50      7.39 o
   0  18   2       45.82       32.16      7.44 o
   2  18   2       18.23       15.37      8.20 o
   4  18   2       79.97       89.74     10.00 o
   6  18   2        6.10        8.44      8.79 o
  -7  19   2        1.76        0.00     12.87 o
  -5  19   2        8.62        6.95      7.79 o
  -3  19   2        9.26       14.02      7.23 o
  -1  19   2       26.49       23.98      8.67 o
   1  19   2        6.20        8.04     10.21 o
   3  19   2       60.16       67.56     13.96 o
   5  19   2        8.66       11.33      9.10 o
  -6  20   2        2.95       14.69     23.36 o
  -4  20   2        6.92        0.00      8.43 o
  -2  20   2        2.78        0.00      9.57 o
   0  20   2        4.47        5.28      8.97 o
   2  20   2        1.44        0.00     10.80 o
   4  20   2       31.32       30.60     22.86 o
  -3  21   2        2.21        0.00     13.72 o
  -1  21   2        2.61        0.00     13.27 o
   1  21   2        5.03        0.00     16.70 o
 -13   1   3        5.94       13.77      8.53 o
 -11   1   3       29.69       17.41      6.81 o
  -9   1   3       96.16       92.53      5.75 o
  -7   1   3     1047.47      975.61     20.88 o
  -5   1   3      172.74      175.83      6.58 o
  -3   1   3     2512.16     2547.95     29.38 o
  -1   1   3      659.21      636.55      7.68 o
   1   1   3     1890.71     1889.04     12.61 o
   3   1   3     2771.86     2776.20     16.73 o
   5   1   3     1441.48     1409.88     17.67 o
   7   1   3       94.22       93.27      5.82 o
   9   1   3        2.79        0.00      4.42 o
  11   1   3       12.53       12.77      6.35 o
  13   1   3       12.28       17.49      7.24 o
 -14   2   3        5.67        0.00      9.73 o
 -12   2   3        2.30        2.63      7.11 o
 -10   2   3      195.98      189.24      9.31 o
  -8   2   3      138.35      138.43      5.52 o
  -6   2   3      715.32      682.58     14.25 o
  -4   2   3     9428.01    10156.44     54.59 o
  -2   2   3      913.06      930.41     11.90 o
   0   2   3      233.46      231.97      5.33 o
   2   2   3      143.30      136.99      4.30 o
   4   2   3     3352.42     3334.50     30.43 o
   6   2   3      307.08      290.76     10.57 o
   8   2   3       16.53       24.62      4.73 o
  10   2   3       62.05       76.65     10.03 o
  12   2   3       47.02       50.74      8.08 o
 -13   3   3        5.26        4.09      8.09 o
 -11   3   3        5.39       10.24      6.61 o
  -9   3   3      611.83      650.97     14.74 o
  -7   3   3      379.35      373.78      8.10 o
  -5   3   3      377.41      406.35      9.25 o
  -3   3   3      191.13      179.77      6.33 o
  -1   3   3      790.13      791.24     10.50 o
   1   3   3     3031.16     2967.03     32.97 o
   3   3   3       46.94       58.13      3.27 o
   5   3   3      845.57      833.45     13.91 o
   7   3   3       59.12       67.39      4.74 o
   9   3   3        6.04       10.57      5.44 o
  11   3   3        6.53        2.05      6.54 o
  13   3   3        5.47        9.55      7.46 o
 -14   4   3        0.39        0.00      7.99 o
 -12   4   3       14.25        9.81      6.87 o
 -10   4   3      127.03      119.46      7.86 o
  -8   4   3       22.25       21.04      3.45 o
  -6   4   3      190.98      200.11      5.78 o
  -4   4   3      903.41      971.98      9.06 o
  -2   4   3      157.52      158.77      4.00 o
   0   4   3     1725.60     1691.24     13.69 o
   2   4   3      911.99      928.15     14.45 o
   4   4   3      813.56      803.64     10.46 o
   6   4   3      136.40      139.96      6.13 o
   8   4   3       66.03       68.24      6.10 o
  10   4   3       17.76       14.70      5.09 o
  12   4   3        6.03       15.67      9.07 o
 -13   5   3       16.35       25.28      7.77 o
 -11   5   3       27.29       24.56      6.54 o
  -9   5   3      498.90      495.46     15.85 o
  -7   5   3      416.00      391.84      9.62 o
  -5   5   3      251.08      246.75      5.13 o
  -3   5   3      525.02      524.99      7.81 o
  -1   5   3     1955.51     2036.34     18.84 o
   1   5   3     1117.42     1131.83      9.19 o
   3   5   3       37.86       38.48      3.18 o
   5   5   3       48.92       46.99      4.07 o
   7   5   3      108.76      103.60      6.77 o
   9   5   3      121.83       99.55      7.34 o
  11   5   3       14.60       15.36      5.94 o
  13   5   3        2.84        5.46     10.96 o
 -14   6   3        2.25        0.50     11.00 o
 -12   6   3        5.92        1.80      7.44 o
 -10   6   3       66.27       70.46      8.44 o
  -8   6   3        3.14        2.43      3.51 o
  -6   6   3       71.32       78.64      4.27 o
  -4   6   3      342.94      352.95      5.92 o
  -2   6   3      770.67      790.22     12.82 o
   0   6   3      344.84      355.19      8.08 o
   2   6   3      365.18      370.83      5.96 o
   4   6   3      345.22      364.52      7.69 o
   6   6   3      211.04      221.07     12.25 o
   8   6   3       39.17       33.41      5.27 o
  10   6   3       35.81       28.98      5.81 o
  12   6   3       16.74       29.41      7.24 o
 -13   7   3        6.43        8.22      7.19 o
 -11   7   3        3.52        3.92      6.17 o
  -9   7   3      380.39      405.78     16.74 o
  -7   7   3      319.38      293.05      9.34 o
  -5   7   3      305.44      298.75      5.89 o
  -3   7   3        8.11        9.63      1.21 o
  -1   7   3      183.13      200.18      5.00 o
   1   7   3      324.11      331.27      6.82 o
   3   7   3      158.18      161.85      4.95 o
   5   7   3      128.07      114.58      5.60 o
   7   7   3        9.43        5.16      2.13 o
   9   7   3        2.24        1.35      4.71 o
  11   7   3       11.80        7.14      7.03 o
  13   7   3        4.30        3.46      9.67 o
 -12   8   3       20.93       27.67      7.81 o
 -10   8   3       18.35       15.90      6.62 o
  -8   8   3      279.06      278.32     11.53 o
  -6   8   3      602.31      608.88      9.57 o
  -4   8   3      212.10      207.34      4.40 o
  -2   8   3     1150.11     1141.13     16.13 o
   0   8   3      214.19      196.86      5.18 o
   2   8   3      157.01      164.98      4.63 o
   4   8   3      461.96      464.62      8.10 o
   6   8   3        4.32        4.10      2.89 o
   8   8   3       10.48       10.90      4.93 o
  10   8   3       25.66       20.76      5.65 o
  12   8   3        1.12       20.40      9.82 o
 -13   9   3        8.04        6.77      8.56 o
 -11   9   3        4.23        1.34      7.39 o
  -9   9   3      145.86      152.94      9.05 o
  -7   9   3       38.52       42.57      5.06 o
  -5   9   3      117.58      112.18      4.28 o
  -3   9   3      182.12      192.63      7.96 o
  -1   9   3      429.65      434.57     12.51 o
   1   9   3      504.43      511.50     10.25 o
   3   9   3       18.68       20.19      2.73 o
   5   9   3      258.94      272.73     12.29 o
   7   9   3       69.62       67.88      5.05 o
   9   9   3       12.80        7.08      5.37 o
  11   9   3        4.35        0.00      7.85 o
 -12  10   3       22.83       27.48      9.62 o
 -10  10   3        3.47        0.00      6.85 o
  -8  10   3       52.68       50.09      6.00 o
  -6  10   3      308.06      334.28     12.03 o
  -4  10   3       42.41       34.32      3.57 o
  -2  10   3       32.62       38.69      3.50 o
   0  10   3       31.62       31.09      2.94 o
   2  10   3      314.56      295.61      7.12 o
   4  10   3       89.64       80.29      3.18 o
   6  10   3      204.43      201.74      9.29 o
   8  10   3       59.73       59.35      8.08 o
  10  10   3        3.00        5.47      6.47 o
  12  10   3        0.58        0.00     10.59 o
 -11  11   3        0.67        4.54     11.08 o
  -9  11   3       40.42       24.29      8.42 o
  -7  11   3       90.07       88.57      8.02 o
  -5  11   3       80.80       83.84      6.96 o
  -3  11   3        0.34        0.49      1.96 o
  -1  11   3       14.75        9.56      5.43 o
   1  11   3      103.12      109.30      4.68 o
   3  11   3      219.17      216.56      7.70 o
   5  11   3      147.74      159.47      9.04 o
   7  11   3      104.04      105.13      8.73 o
   9  11   3       27.07       27.70      6.20 o
  11  11   3        5.39        0.00      8.82 o
 -12  12   3       10.02       10.39     12.58 o
 -10  12   3       13.70       10.48     10.57 o
  -8  12   3       92.29       75.01      9.53 o
  -6  12   3      115.35      110.51      8.58 o
  -4  12   3       37.14       35.08      4.08 o
  -2  12   3        8.14        8.32      2.58 o
   0  12   3       29.01       29.60      5.92 o
   2  12   3       45.30       38.85      4.80 o
   4  12   3      869.43      859.09     18.79 o
   6  12   3       14.15       16.51      4.60 o
   8  12   3       26.58       34.11      7.55 o
  10  12   3        8.35       11.93      8.04 o
 -11  13   3       12.05       35.55     13.41 o
  -9  13   3        1.06        0.00     10.27 o
  -7  13   3       51.36       50.53      6.71 o
  -5  13   3       38.75       40.82      4.96 o
  -3  13   3       74.36       82.65      6.95 o
  -1  13   3       15.03       22.10      6.32 o
   1  13   3       97.89      111.58     12.03 o
   3  13   3      223.98      230.61     11.72 o
   5  13   3      127.73      128.01     10.79 o
   7  13   3       82.30       77.99      9.58 o
   9  13   3       19.97       21.24      8.01 o
 -10  14   3        4.02        1.46     10.97 o
  -8  14   3        9.67        3.16      7.85 o
  -6  14   3        9.09       14.64      5.51 o
  -4  14   3       46.09       39.68      5.46 o
  -2  14   3       83.90       70.75      8.70 o
   0  14   3       74.36       75.49      7.99 o
   2  14   3      106.91      108.44      9.12 o
   4  14   3       10.72       14.76      5.98 o
   6  14   3        5.01        5.93      6.93 o
   8  14   3       39.24       28.99      7.77 o
  10  14   3        2.85        2.72     16.74 o
  -9  15   3        7.13        2.02     11.19 o
  -7  15   3       30.42       49.61      9.11 o
  -5  15   3       17.72        9.18      7.41 o
  -3  15   3       18.10       24.58      6.98 o
  -1  15   3      110.38      103.85      8.89 o
   1  15   3      138.63      144.37     10.14 o
   3  15   3      144.82      158.61     11.18 o
   5  15   3       49.23       35.07      8.06 o
   7  15   3       19.12       21.12      8.28 o
   9  15   3       18.05       23.94     12.07 o
  -8  16   3        5.63       11.76     16.88 o
  -6  16   3        7.69       12.37      7.82 o
  -4  16   3        2.24        5.17      6.21 o
  -2  16   3       34.45       24.94      7.24 o
   0  16   3       41.81       36.79      6.75 o
   2  16   3        6.58        6.10      6.66 o
   4  16   3      137.30      140.27     13.33 o
   6  16   3       18.36       19.17      7.94 o
   8  16   3        9.03       13.07     11.53 o
  -9  17   3        6.21        8.42     20.18 o
  -7  17   3       39.24       42.65     13.67 o
  -5  17   3        9.33       12.03      8.38 o
  -3  17   3       15.60       13.06      6.66 o
  -1  17   3       16.78       10.27      6.15 o
   1  17   3       70.50       75.11      8.66 o
   3  17   3       33.67       40.21      7.24 o
   5  17   3       51.87       56.67     11.22 o
   7  17   3        3.80       10.23     12.03 o
  -8  18   3        4.39        5.84     20.35 o
  -6  18   3        7.47        4.42     10.58 o
  -4  18   3        5.64        3.34      8.49 o
  -2  18   3       13.92       14.67      7.40 o
   0  18   3        2.63       15.08      7.37 o
   2  18   3        0.91        0.00      8.40 o
   4  18   3       21.31       15.51     12.11 o
   6  18   3        0.26        9.35     11.24 o
  -5  19   3        4.16        8.30      9.40 o
  -3  19   3       21.91       30.03      7.82 o
  -1  19   3       24.15       15.31      8.50 o
   1  19   3        0.20        0.12      9.00 o
   3  19   3        6.17        0.00     10.06 o
   5  19   3        4.86        8.15     26.64 o
  -4  20   3       23.69       37.81     10.16 o
  -2  20   3        9.44        6.92     10.47 o
   0  20   3        0.73        2.14     10.92 o
   2  20   3        3.01        6.83     12.46 o
 -14   0   4        7.20        3.30     27.02 o
 -12   0   4       36.46       30.13     12.62 o
 -10   0   4        9.13       10.00      8.74 o
  -8   0   4       92.79      104.49     10.72 o
  -6   0   4       63.67       80.16      8.86 o
  -4   0   4       65.13       74.45      7.94 o
  -2   0   4      770.02      845.85     17.45 o
   0   0   4     1867.64     1851.81     36.56 o
   2   0   4      567.23      533.16     20.42 o
   4   0   4      875.72      855.22     26.57 o
   6   0   4      687.29      656.97     24.88 o
   8   0   4      154.42      123.31     15.60 o
  10   0   4       16.88       14.60     12.13 o
  12   0   4        7.70       11.89     11.42 o
 -13   1   4        1.47        0.00      8.78 o
 -11   1   4       44.35       37.83      7.61 o
  -9   1   4        5.65        1.56      5.31 o
  -7   1   4      141.85      136.34      7.91 o
  -5   1   4      107.62      127.46      6.95 o
  -3   1   4     1886.55     2040.37     18.71 o
  -1   1   4      181.87      188.03      6.83 o
   1   1   4     1530.34     1549.54     18.29 o
   3   1   4     1078.22     1140.51     19.19 o
   5   1   4      155.30      145.37      8.04 o
   7   1   4      551.68      506.06     14.59 o
   9   1   4        4.86        3.36      6.10 o
  11   1   4        3.69       11.54      6.13 o
  13   1   4        7.29        0.00     15.00 o
 -14   2   4        0.41        0.00      9.74 o
 -12   2   4        0.83        0.22      7.22 o
 -10   2   4       15.64       18.42      7.04 o
  -8   2   4       95.57       85.53      5.85 o
  -6   2   4      101.48      101.05      4.87 o
  -4   2   4       67.77       70.75      4.30 o
  -2   2   4      515.77      548.03     12.06 o
   0   2   4      174.93      175.35      7.03 o
   2   2   4      138.45      136.47      7.50 o
   4   2   4       69.07       63.66      5.29 o
   6   2   4       60.51       71.46      6.31 o
   8   2   4       23.76       22.03      5.41 o
  10   2   4       12.16        5.70      6.27 o
  12   2   4        0.64        0.00      7.76 o
 -13   3   4        6.65        1.46      7.86 o
 -11   3   4       10.32        2.14      6.58 o
  -9   3   4      106.06       96.52      8.58 o
  -7   3   4       78.78       71.69      5.20 o
  -5   3   4      258.65      233.65      6.96 o
  -3   3   4      195.71      196.95      5.36 o
  -1   3   4     1122.99     1164.85     15.88 o
   1   3   4      876.36      892.99     16.47 o
   3   3   4       78.44       72.26      3.28 o
   5   3   4      110.66      116.74      7.54 o
   7   3   4      128.97      126.75      8.16 o
   9   3   4        0.35        0.00      5.34 o
  11   3   4        4.75        0.49      7.09 o
  13   3   4        2.75        0.00     19.27 o
 -14   4   4       10.58       13.02     13.23 o
 -12   4   4        4.14        3.36      6.91 o
 -10   4   4       27.25       26.93      6.23 o
  -8   4   4      148.83      157.11     12.11 o
  -6   4   4      203.84      196.82     14.88 o
  -4   4   4      329.22      337.16     15.62 o
  -2   4   4       27.60       30.40      2.66 o
   0   4   4     1010.11      997.27     13.63 o
   2   4   4      279.02      290.32      6.09 o
   4   4   4        2.87       16.39      3.37 o
   6   4   4      303.93      331.48     14.54 o
   8   4   4      149.81      134.32      8.22 o
  10   4   4        1.40        0.00      6.18 o
  12   4   4        5.62        8.94      7.54 o
 -13   5   4        0.97        4.50      8.24 o
 -11   5   4       37.10       34.52      6.90 o
  -9   5   4       42.40       29.27      6.52 o
  -7   5   4      330.17      346.83     12.77 o
  -5   5   4       95.30      101.88      4.39 o
  -3   5   4      922.81      999.73     16.03 o
  -1   5   4       21.23       19.84      2.41 o
   1   5   4     1227.42     1237.59     11.42 o
   3   5   4     1398.15     1417.90     18.94 o
   5   5   4       95.05       82.46      6.16 o
   7   5   4      171.92      169.81      8.70 o
   9   5   4       23.62       20.21      5.71 o
  11   5   4        0.09        0.00      6.85 o
 -14   6   4        5.68        0.70     12.90 o
 -12   6   4        3.89        0.00      7.59 o
 -10   6   4       20.35       19.60      6.50 o
  -8   6   4      227.65      211.67     12.46 o
  -6   6   4      294.58      285.16      9.60 o
  -4   6   4      260.43      272.70      7.27 o
  -2   6   4      132.17      137.64      4.39 o
   0   6   4      409.63      413.86      6.96 o
   2   6   4       56.85       54.48      3.00 o
   4   6   4       40.20       39.41      4.12 o
   6   6   4      185.77      186.01      9.97 o
   8   6   4        1.85        5.85      5.05 o
  10   6   4       20.11       20.23      5.93 o
  12   6   4        1.18        3.40      7.54 o
 -13   7   4        9.47        6.67      9.29 o
 -11   7   4        3.10        0.45      6.76 o
  -9   7   4      165.01      168.00     11.84 o
  -7   7   4      566.91      567.98     13.49 o
  -5   7   4      383.60      374.32      7.61 o
  -3   7   4     1314.93     1229.26     24.00 o
  -1   7   4      208.40      256.53     15.67 o
   1   7   4      377.56      394.45      7.21 o
   3   7   4      209.48      229.88      5.63 o
   5   7   4      504.22      504.26     11.60 o
   7   7   4      166.64      175.35     11.14 o
   9   7   4       14.19       13.01      5.11 o
  11   7   4        0.95        0.00      7.93 o
 -12   8   4        9.59       12.61      8.12 o
 -10   8   4       58.71       64.61      8.34 o
  -8   8   4      126.30      123.84     11.07 o
  -6   8   4      110.46      114.89      6.43 o
  -4   8   4       45.63       48.35      2.85 o
  -2   8   4       10.53       16.20      2.47 o
   0   8   4      200.26      210.14      8.46 o
   2   8   4        5.43        8.95      2.22 o
   4   8   4       12.96       12.46      3.14 o
   6   8   4       85.01       82.48      6.37 o
   8   8   4       49.13       83.42      9.26 o
  10   8   4        0.86        5.04      7.00 o
  12   8   4        4.29        0.00     16.78 o
 -13   9   4        2.32        8.38     12.21 o
 -11   9   4       15.84       19.68      8.13 o
  -9   9   4        8.40       18.82      6.89 o
  -7   9   4      281.21      300.99     10.78 o
  -5   9   4      299.83      290.94      6.97 o
  -3   9   4      137.07      123.51      8.87 o
  -1   9   4       64.32       64.06      5.63 o
   1   9   4      178.13      169.39      6.29 o
   3   9   4      132.02      132.87      6.40 o
   5   9   4       17.45       16.82      3.57 o
   7   9   4       18.71       22.20      5.96 o
   9   9   4        4.22        0.00      6.48 o
  11   9   4        2.49        0.00      8.40 o
 -12  10   4        1.16        5.86      9.24 o
 -10  10   4       44.43       59.58      8.78 o
  -8  10   4       48.72       55.00      7.15 o
  -6  10   4      919.73      965.43     19.62 o
  -4  10   4      275.44      267.68     11.23 o
  -2  10   4       18.76       17.98      4.17 o
   0  10   4       57.49       49.90      3.75 o
   2  10   4       23.99       26.96      3.81 o
   4  10   4       30.67       20.11      4.64 o
   6  10   4      229.25      229.26     11.65 o
   8  10   4       81.19       81.69      8.48 o
  10  10   4        7.03        4.57      7.16 o
 -11  11   4        2.56        2.57     11.56 o
  -9  11   4       32.47       29.46      9.59 o
  -7  11   4       55.64       60.01      6.55 o
  -5  11   4      150.38      145.11      9.30 o
  -3  11   4       95.66      104.51      9.09 o
  -1  11   4       84.57       76.09      9.82 o
   1  11   4       58.78       60.89      5.31 o
   3  11   4      124.09      128.39      7.57 o
   5  11   4       17.65       14.72      4.88 o
   7  11   4       53.28       62.30      7.52 o
   9  11   4       10.34        1.34      7.28 o
  11  11   4        5.04        0.00     15.85 o
 -10  12   4       16.72       21.27     11.70 o
  -8  12   4       16.10       14.48     11.35 o
  -6  12   4       47.24       48.41      6.28 o
  -4  12   4        0.94        0.08      5.03 o
  -2  12   4       19.37       26.86      7.29 o
   0  12   4       71.59       79.34      8.80 o
   2  12   4       43.69       44.96      8.75 o
   4  12   4       83.27       95.45      6.94 o
   6  12   4       12.27       10.80      5.76 o
   8  12   4       11.57       23.72      8.12 o
  10  12   4        6.18        7.60     10.57 o
 -11  13   4        1.27        7.43     13.26 o
  -9  13   4        9.37        3.22     10.63 o
  -7  13   4      117.24      124.54     11.12 o
  -5  13   4        0.52        0.00      5.70 o
  -3  13   4       10.16        0.64      6.04 o
  -1  13   4       48.30       46.68      8.00 o
   1  13   4       65.21       63.64      7.70 o
   3  13   4      166.73      176.37     14.10 o
   5  13   4        8.78        5.02      6.53 o
   7  13   4       25.10       20.70      8.22 o
   9  13   4       12.12       11.84      9.14 o
 -10  14   4        8.50        4.34     14.97 o
  -8  14   4       42.45       30.80     12.45 o
  -6  14   4      170.50      191.92     11.13 o
  -4  14   4       17.94       10.92      6.48 o
  -2  14   4       10.74       17.59      8.23 o
   0  14   4       36.93       28.62      7.27 o
   2  14   4       68.32       60.54      8.08 o
   4  14   4       22.01       11.96      7.28 o
   6  14   4       54.96       50.95      9.55 o
   8  14   4       23.75       28.62      9.28 o
  -9  15   4        5.32       23.22     16.73 o
  -7  15   4       34.68       38.81     11.45 o
  -5  15   4      100.83      108.10     10.60 o
  -3  15   4       12.50       18.75      8.61 o
  -1  15   4       37.37       36.96      7.85 o
   1  15   4       19.94       18.79      6.86 o
   3  15   4       51.84       51.64      7.80 o
   5  15   4       39.47       34.95      7.52 o
   7  15   4        5.68       17.65      9.51 o
  -8  16   4        4.19        6.17     14.44 o
  -6  16   4        9.28       21.70     10.26 o
  -4  16   4       16.51       12.51      7.23 o
  -2  16   4        1.28        0.00      9.06 o
   0  16   4       54.42       69.43      8.64 o
   2  16   4       42.69       42.95      7.30 o
   4  16   4       11.59       11.55      7.78 o
   6  16   4        4.98        2.68      8.90 o
  -7  17   4       21.07       27.92     13.34 o
  -5  17   4       22.76       37.57      9.03 o
  -3  17   4        3.18        7.40      9.68 o
  -1  17   4        0.35        0.00      7.32 o
   1  17   4       45.34       52.13      8.34 o
   3  17   4       13.50       14.37      8.08 o
   5  17   4       26.39       22.71      9.45 o
  -6  18   4       18.49       13.24     12.28 o
  -4  18   4        4.13        5.06      8.14 o
  -2  18   4       32.08       50.44      8.44 o
   0  18   4       24.98       20.56      7.55 o
   2  18   4       18.67       16.37      7.75 o
   4  18   4        5.08        2.91     10.24 o
  -5  19   4       10.91       12.73     13.95 o
  -3  19   4        0.41        0.00      8.70 o
  -1  19   4       27.26       31.76      9.20 o
   1  19   4        2.35        0.00      9.80 o
   3  19   4        0.21        0.00     14.54 o
  -2  20   4        8.31       30.16     20.83 o
   0  20   4        0.29        0.00     24.35 o
 -13   1   5       14.82       20.32      9.65 o
 -11   1   5       11.86        9.02      6.60 o
  -9   1   5       55.76       50.38      6.76 o
  -7   1   5       80.49       68.08      6.74 o
  -5   1   5      326.04      339.26     11.61 o
  -3   1   5       87.58       82.50      4.47 o
  -1   1   5      779.75      839.52     15.30 o
   1   1   5      200.02      206.34      9.83 o
   3   1   5      376.28      376.74     12.74 o
   5   1   5      192.92      210.94     10.33 o
   7   1   5       22.77       24.31      6.63 o
   9   1   5       34.41       23.62      7.04 o
  11   1   5        8.51        6.33      8.11 o
 -14   2   5        1.14        5.25     17.88 o
 -12   2   5       17.78       33.45      7.98 o
 -10   2   5       69.29       53.95      7.95 o
  -8   2   5      267.34      269.42     11.49 o
  -6   2   5       48.32       46.78      5.88 o
  -4   2   5       96.27      103.69      5.78 o
  -2   2   5      902.08      942.59     17.04 o
   0   2   5      350.74      357.74      9.64 o
   2   2   5       64.88       59.16      5.48 o
   4   2   5      476.62      457.42     12.49 o
   6   2   5      903.82      916.18     20.49 o
   8   2   5      346.00      347.82     13.88 o
  10   2   5       30.09       21.33      8.01 o
  12   2   5        3.99        0.59     13.01 o
 -13   3   5       11.51       18.29      8.40 o
 -11   3   5       12.92       20.94      6.96 o
  -9   3   5      174.92      166.86     10.98 o
  -7   3   5      178.43      168.23     10.21 o
  -5   3   5      271.38      260.65      9.09 o
  -3   3   5      183.75      170.73      6.85 o
  -1   3   5      720.75      750.13     15.04 o
   1   3   5       69.91       73.30      5.84 o
   3   3   5      460.02      448.02     12.12 o
   5   3   5      173.22      155.67      8.67 o
   7   3   5       59.85       80.24      7.09 o
   9   3   5       88.18       88.68      8.36 o
  11   3   5       11.76       14.67      6.94 o
 -12   4   5        2.69        0.00      7.51 o
 -10   4   5       26.30       22.94      6.68 o
  -8   4   5      151.29      158.93     18.87 o
  -6   4   5      342.19      363.94     13.84 o
  -4   4   5       92.92       87.05      4.02 o
  -2   4   5      153.04      159.28      6.51 o
   0   4   5       95.40       99.84      6.34 o
   2   4   5      461.64      443.60     12.26 o
   4   4   5      375.41      364.16     11.49 o
   6   4   5       96.61       98.27      7.45 o
   8   4   5        6.56       14.83      5.64 o
  10   4   5        0.96        6.36      6.43 o
  12   4   5        3.50        6.60     22.80 o
 -13   5   5        2.59        5.04      9.85 o
 -11   5   5        0.52        0.00      7.54 o
  -9   5   5       49.94       41.11      7.06 o
  -7   5   5      574.18      563.39     20.57 o
  -5   5   5      296.38      309.63      9.87 o
  -3   5   5      244.64      246.91      7.92 o
  -1   5   5      111.55      108.00      6.06 o
   1   5   5       32.10       29.31      3.58 o
   3   5   5      231.91      244.21      7.25 o
   5   5   5       67.47       67.08      5.35 o
   7   5   5       82.92       81.55      7.24 o
   9   5   5        0.94        0.84      5.72 o
  11   5   5       26.09       31.95      7.11 o
 -12   6   5        6.14        9.23      7.71 o
 -10   6   5       29.37       24.08      6.93 o
  -8   6   5      128.48      131.59     10.74 o
  -6   6   5      209.35      199.84      9.94 o
  -4   6   5      257.89      262.12      7.32 o
  -2   6   5      131.54      126.95      5.12 o
   0   6   5       69.88       66.10      4.87 o
   2   6   5      127.47      121.78      5.03 o
   4   6   5       31.74       26.21      4.38 o
   6   6   5       11.12        9.16      5.16 o
   8   6   5       56.50       69.04      7.21 o
  10   6   5       16.79       16.94      7.95 o
 -13   7   5        6.40        0.00     13.71 o
 -11   7   5       13.77       26.39      7.42 o
  -9   7   5       26.46       20.11      7.00 o
  -7   7   5      146.14      139.34     10.23 o
  -5   7   5      147.47      152.66      8.08 o
  -3   7   5      298.66      294.88     14.20 o
  -1   7   5      139.60      149.84      5.30 o
   1   7   5      178.29      166.95      4.65 o
   3   7   5      476.11      476.36     11.30 o
   5   7   5      124.30      115.58      6.59 o
   7   7   5       51.68       60.32      6.73 o
   9   7   5        1.18        1.57      7.02 o
  11   7   5        1.89        1.27     11.23 o
 -12   8   5        4.63       18.84      8.60 o
 -10   8   5       24.87       27.71      7.36 o
  -8   8   5       88.00      104.07      9.66 o
  -6   8   5       75.58       78.26      6.45 o
  -4   8   5      745.10      747.77     13.36 o
  -2   8   5      136.97      129.83      6.04 o
   0   8   5       60.13       64.41      5.96 o
   2   8   5      201.82      218.83      7.09 o
   4   8   5       97.89      105.26      6.20 o
   6   8   5       21.20       17.75      5.61 o
   8   8   5       25.93       22.92      6.39 o
  10   8   5       22.24       20.43      7.61 o
 -11   9   5       12.65        7.83     10.45 o
  -9   9   5       33.39       52.10     15.17 o
  -7   9   5       46.40       43.77      7.53 o
  -5   9   5      216.63      216.40     13.64 o
  -3   9   5      373.41      372.34     18.39 o
  -1   9   5       76.24       68.89      5.64 o
   1   9   5       67.43       67.63      6.15 o
   3   9   5      112.19      125.83      7.46 o
   5   9   5       24.67       35.47      5.33 o
   7   9   5        0.24        1.15      6.21 o
   9   9   5        0.81        0.00      6.87 o
 -12  10   5       19.61       18.16     18.62 o
 -10  10   5       29.11       33.00     12.42 o
  -8  10   5       59.19       59.47     10.21 o
  -6  10   5       11.26        8.88      6.40 o
  -4  10   5      385.73      405.87     17.11 o
  -2  10   5       45.37       51.06      9.52 o
   0  10   5       65.28       72.83      5.99 o
   2  10   5       58.97       60.84      6.34 o
   4  10   5        3.28        4.82      4.98 o
   6  10   5        5.36        8.92      5.86 o
   8  10   5        4.09        4.80      6.69 o
  10  10   5        4.24        8.88      9.37 o
 -11  11   5        7.68        0.00     20.85 o
  -9  11   5        1.61       11.54     13.82 o
  -7  11   5       44.73       61.73      9.98 o
  -5  11   5      305.45      288.24     19.32 o
  -3  11   5       39.07       39.10      8.29 o
  -1  11   5       25.65       27.46      7.33 o
   1  11   5       17.25       13.05      6.77 o
   3  11   5       73.11       63.23      6.06 o
   5  11   5       83.31       87.91      8.30 o
   7  11   5        1.84        5.38      6.91 o
   9  11   5       21.84       26.42      7.96 o
 -10  12   5        4.78       13.70     13.64 o
  -8  12   5        0.32        3.57     11.74 o
  -6  12   5      153.24      172.63     12.43 o
  -4  12   5      262.81      260.91     14.44 o
  -2  12   5      200.60      154.08     18.09 o
   0  12   5        1.43        1.08      6.78 o
   2  12   5       26.74       33.95      7.31 o
   4  12   5       42.73       42.42      7.64 o
   6  12   5       11.12        6.22      6.57 o
   8  12   5       14.99       12.68      8.10 o
  -9  13   5        4.37        5.82     13.31 o
  -7  13   5       50.85       43.67      8.56 o
  -5  13   5       42.48       34.39      7.44 o
  -3  13   5       52.91       49.22      9.95 o
  -1  13   5       42.46       29.57      7.63 o
   1  13   5       18.18       13.04      8.00 o
   3  13   5        0.74        3.97      6.62 o
   5  13   5       39.67       43.55      7.68 o
   7  13   5       15.47       15.33     10.72 o
 -10  14   5        3.93        7.98     23.26 o
  -8  14   5        3.21        5.48     12.80 o
  -6  14   5        2.53        3.81      9.88 o
  -4  14   5        1.84        0.00      9.51 o
  -2  14   5        9.75        8.32      7.84 o
   0  14   5        5.65        2.52      7.91 o
   2  14   5       21.84       19.40      7.07 o
   4  14   5       23.57       21.59      7.66 o
   6  14   5       11.48       19.40      9.19 o
   8  14   5        1.89        3.65     12.93 o
  -7  15   5        6.99        3.87     14.01 o
  -5  15   5       86.47       77.65     11.67 o
  -3  15   5       14.07       20.35      9.64 o
  -1  15   5       16.45       14.41      8.56 o
   1  15   5        6.46        0.93      7.14 o
   3  15   5       13.49        3.14      7.46 o
   5  15   5       29.33       21.69      7.88 o
   7  15   5        1.96        2.22     18.49 o
  -8  16   5       13.22       21.94     22.86 o
  -6  16   5       54.34       55.00     12.09 o
  -4  16   5       25.59       29.32      9.04 o
  -2  16   5       15.09       12.93      8.31 o
   0  16   5        3.51        0.47      7.69 o
   2  16   5       38.74       53.53      8.09 o
   4  16   5       22.62       15.15      8.48 o
   6  16   5        0.84        0.00     13.37 o
  -7  17   5        2.63        8.86     17.16 o
  -5  17   5       18.45       22.97     12.68 o
  -3  17   5        4.47        9.56     10.30 o
  -1  17   5       10.76       10.29      7.88 o
   1  17   5       30.20       24.74      8.29 o
   3  17   5       15.65        4.74      8.52 o
   5  17   5        3.04        8.68     11.84 o
  -4  18   5        3.09        3.21     10.27 o
  -2  18   5        0.74        9.79      9.70 o
   0  18   5        1.27        1.11      8.69 o
   2  18   5        2.65        2.11     10.15 o
  -3  19   5        0.79        0.00     11.50 o
  -1  19   5       12.75       25.01     20.37 o
   1  19   5        7.21        0.00     18.35 o
 -12   0   6        1.74       15.79     12.19 o
 -10   0   6        5.93        4.69      8.82 o
  -8   0   6      458.46      417.84     34.17 o
  -6   0   6      689.59      688.26     25.34 o
  -4   0   6        8.83        8.67      5.00 o
  -2   0   6       10.11       11.15      4.75 o
   0   0   6      915.74      913.40     25.49 o
   2   0   6       33.53       23.21      5.23 o
   4   0   6       14.34       35.82      8.42 o
   6   0   6      131.64      151.02     15.88 o
   8   0   6      349.67      335.22     23.63 o
  10   0   6       39.24       22.64     11.97 o
 -13   1   6       10.95       17.42     12.37 o
 -11   1   6       16.42       11.70      7.55 o
  -9   1   6        5.98        7.78      6.11 o
  -7   1   6       31.89       19.43      5.72 o
  -5   1   6      481.84      467.88     15.63 o
  -3   1   6      591.40      620.51     11.92 o
  -1   1   6       74.60       77.20      6.08 o
   1   1   6      204.56      220.64      9.36 o
   3   1   6       33.26       39.87      6.56 o
   5   1   6       67.68       69.72      8.34 o
   7   1   6      126.88      134.97     11.42 o
   9   1   6        9.43       10.01      6.86 o
  11   1   6        0.46        8.07     16.34 o
 -12   2   6        0.33        5.32      7.94 o
 -10   2   6        5.83        4.21      6.86 o
  -8   2   6       50.30       53.12      7.64 o
  -6   2   6       84.67       82.06      7.77 o
  -4   2   6      239.02      233.16      6.51 o
  -2   2   6       24.46       20.81      4.47 o
   0   2   6       71.64       81.74      6.32 o
   2   2   6       15.77       12.54      4.91 o
   4   2   6       35.81       35.61      5.78 o
   6   2   6       42.67       38.68      7.56 o
   8   2   6       24.47       32.78      7.89 o
  10   2   6        7.39        6.99      7.64 o
 -13   3   6        6.37        6.33     19.87 o
 -11   3   6       15.98       16.21      7.34 o
  -9   3   6        1.67        1.64      6.54 o
  -7   3   6       22.84       16.53      6.44 o
  -5   3   6      641.36      665.87     18.04 o
  -3   3   6      611.63      602.91     16.08 o
  -1   3   6       37.64       36.81      5.08 o
   1   3   6      195.62      193.29     10.00 o
   3   3   6       12.95       12.01      4.78 o
   5   3   6      106.94      114.91      8.13 o
   7   3   6       58.36       52.70      7.16 o
   9   3   6        2.84        6.10      6.80 o
  11   3   6        2.92        0.00     16.42 o
 -12   4   6        2.54        2.22      8.20 o
 -10   4   6       15.45       15.99      7.25 o
  -8   4   6      254.13      237.76     12.69 o
  -6   4   6      342.15      336.24     16.98 o
  -4   4   6      139.59      156.73      8.58 o
  -2   4   6       33.44       30.96      4.77 o
   0   4   6       24.07       20.23      4.75 o
   2   4   6       16.29       19.18      4.69 o
   4   4   6       40.67       39.66      4.57 o
   6   4   6       95.61      106.62      8.32 o
   8   4   6      111.54      119.28      9.05 o
  10   4   6       10.40       12.47      8.09 o
 -11   5   6        3.97        3.80      7.46 o
  -9   5   6       10.66       17.52      6.71 o
  -7   5   6       35.17       27.50      7.49 o
  -5   5   6      604.54      622.28     26.47 o
  -3   5   6      408.96      382.16     17.56 o
  -1   5   6       70.37       73.01      6.75 o
   1   5   6      113.19      105.93      7.04 o
   3   5   6      109.71       94.65      7.27 o
   5   5   6       66.32       73.95      6.95 o
   7   5   6       29.61       31.16      6.24 o
   9   5   6       17.65       32.16      7.52 o
 -12   6   6        3.33        4.54      9.09 o
 -10   6   6        1.11        0.11      7.58 o
  -8   6   6       56.84       58.92      9.14 o
  -6   6   6      299.07      290.98     15.30 o
  -4   6   6      111.22      119.69      7.12 o
  -2   6   6       95.11       90.88      6.02 o
   0   6   6       45.26       41.97      5.79 o
   2   6   6        6.52        7.22      4.33 o
   4   6   6       95.26      106.46      7.28 o
   6   6   6       38.50       32.85      6.10 o
   8   6   6       27.24       34.93      7.18 o
  10   6   6        3.49        0.00     12.29 o
 -11   7   6       10.99        7.12     10.73 o
  -9   7   6       12.48       18.63      9.84 o
  -7   7   6        8.40        6.65      6.10 o
  -5   7   6      428.85      465.01     12.95 o
  -3   7   6      486.20      475.75     21.10 o
  -1   7   6       17.47       12.40      4.76 o
   1   7   6       29.36       26.10      4.54 o
   3   7   6       73.49       69.83      6.84 o
   5   7   6       79.47       96.27      8.77 o
   7   7   6       36.36       27.22      6.56 o
   9   7   6       19.31       18.08      7.55 o
 -12   8   6        0.17        0.00     26.26 o
 -10   8   6        3.85        0.00     11.01 o
  -8   8   6       17.90       21.40     11.94 o
  -6   8   6       71.06       65.63     16.16 o
  -4   8   6       16.47        9.11     10.40 o
  -2   8   6      189.31      178.24      9.53 o
   0   8   6       41.24       46.05      5.95 o
   2   8   6        5.28        4.97      4.98 o
   4   8   6       56.08       56.64      7.95 o
   6   8   6       15.71       21.06      6.35 o
   8   8   6       14.23       16.44      7.47 o
 -11   9   6        6.20        0.74     14.36 o
  -9   9   6       35.83       85.16     15.04 o
  -7   9   6        2.81       12.23     12.03 o
  -5   9   6       87.31       73.92      8.09 o
  -3   9   6      215.29      237.61     16.31 o
  -1   9   6       74.02       66.19     12.30 o
   1   9   6        6.32        6.57      4.54 o
   3   9   6       36.08       34.64      5.34 o
   5   9   6       67.82       65.24      7.94 o
   7   9   6        3.53        6.19      6.89 o
   9   9   6       17.95       17.89     11.13 o
 -10  10   6        1.51        0.00     14.55 o
  -8  10   6       34.88       39.96     13.02 o
  -6  10   6        3.78        2.28      7.17 o
  -4  10   6        3.14        0.00      7.81 o
  -2  10   6       96.77       95.08     10.05 o
   0  10   6       95.94       89.38     10.27 o
   2  10   6        3.62       11.47      7.79 o
   4  10   6       32.31       33.78      5.66 o
   6  10   6       27.84       40.13      6.77 o
   8  10   6        8.36       12.17      7.50 o
  -9  11   6       17.97       19.12     14.18 o
  -7  11   6        5.46       13.46     10.52 o
  -5  11   6       21.08       10.77      6.83 o
  -3  11   6      124.23      118.42     12.82 o
  -1  11   6       97.46      109.06     11.25 o
   1  11   6       33.28       33.04      8.33 o
   3  11   6       15.17       13.38      6.77 o
   5  11   6        7.85        4.91      7.14 o
   7  11   6        3.71        0.54      7.23 o
 -10  12   6       14.80       17.28     27.67 o
  -8  12   6        7.67        0.00     12.90 o
  -6  12   6        7.86        4.46      8.57 o
  -4  12   6       32.24       23.09      9.07 o
  -2  12   6       18.89       17.32      8.14 o
   0  12   6        6.31        9.58      9.25 o
   2  12   6        0.76        0.00      6.90 o
   4  12   6        3.29        0.00      7.45 o
   6  12   6        5.81        8.71      9.42 o
   8  12   6        7.25        4.24     15.38 o
  -9  13   6        1.04        0.00     27.63 o
  -7  13   6        7.38        8.62     12.07 o
  -5  13   6        6.20       12.13      8.57 o
  -3  13   6       66.37       63.62     10.96 o
  -1  13   6       29.06       32.50      8.82 o
   1  13   6       36.12       42.41      9.53 o
   3  13   6        5.27        7.47      7.25 o
   5  13   6        4.14        8.32      8.57 o
   7  13   6        3.75        0.31     12.90 o
  -6  14   6        1.87        0.00     10.11 o
  -4  14   6       13.44        3.62     11.07 o
  -2  14   6        6.15       13.40      8.53 o
   0  14   6       77.88       78.22     10.88 o
   2  14   6        2.15        5.64      8.27 o
   4  14   6       26.39       19.42      8.90 o
   6  14   6       28.44       61.27     15.80 o
  -5  15   6       33.09       35.23      9.32 o
  -3  15   6        4.89        9.35      8.99 o
  -1  15   6       18.18       34.49      9.39 o
   1  15   6        4.65        6.60      8.32 o
   3  15   6       15.08       10.38      8.86 o
   5  15   6        6.13        2.64     11.72 o
  -6  16   6        4.36        0.00     14.02 o
  -4  16   6        0.83        0.00     10.99 o
  -2  16   6        7.46       10.35     10.48 o
   0  16   6        0.53        1.72      8.75 o
   2  16   6        3.57        0.00      8.42 o
   4  16   6        2.39        2.90     13.23 o
  -3  17   6        8.84       22.39     11.63 o
  -1  17   6        4.28       17.60     12.39 o
   1  17   6        1.15        0.00     10.14 o
 -11   1   7        0.05        0.00      8.29 o
  -9   1   7        6.68       11.46      6.42 o
  -7   1   7       17.03       16.30      5.86 o
  -5   1   7       42.22       40.49      7.10 o
  -3   1   7      532.78      531.07     13.32 o
  -1   1   7      104.26       98.76      6.27 o
   1   1   7       19.92       19.86      4.07 o
   3   1   7       30.28       28.78      6.16 o
   5   1   7        4.67        2.34      6.81 o
   7   1   7       10.59        0.11      7.21 o
   9   1   7       12.68       15.23      6.67 o
 -12   2   7        3.48        0.00     13.26 o
 -10   2   7        5.88       12.49      7.14 o
  -8   2   7        8.40       10.59      7.08 o
  -6   2   7      472.43      496.74     18.94 o
  -4   2   7       57.27       65.04      7.54 o
  -2   2   7      335.91      323.62      9.83 o
   0   2   7       57.16       42.99      6.49 o
   2   2   7       24.19       20.59      5.66 o
   4   2   7        9.58       12.73      5.85 o
   6   2   7       13.46       14.42      7.00 o
   8   2   7       10.75       11.53      7.98 o
 -11   3   7        3.92        5.98      8.48 o
  -9   3   7        5.19       10.69      6.76 o
  -7   3   7       13.86        6.74      6.72 o
  -5   3   7       51.66       41.27      7.25 o
  -3   3   7      981.25      996.27     20.76 o
  -1   3   7      362.20      373.09     13.70 o
   1   3   7        0.53        0.00      5.69 o
   3   3   7       52.49       47.50      6.40 o
   5   3   7       10.12        2.06      6.19 o
   7   3   7        5.00        0.00      7.29 o
   9   3   7       15.07        7.40     13.40 o
 -12   4   7        6.05       24.26     15.10 o
 -10   4   7        1.20        0.24      6.85 o
  -8   4   7       17.73        6.28      6.64 o
  -6   4   7       20.21       16.94      7.37 o
  -4   4   7       87.76       84.36      9.73 o
  -2   4   7      103.70      106.35      7.92 o
   0   4   7        1.26        0.00      5.21 o
   2   4   7       22.25       16.58      5.06 o
   4   4   7        9.68       11.32      5.51 o
   6   4   7        2.40        4.38      6.42 o
   8   4   7       21.46       16.68      8.23 o
 -11   5   7        4.00       15.63     10.03 o
  -9   5   7        7.62        5.07      7.42 o
  -7   5   7        8.74       24.18     10.04 o
  -5   5   7      111.84      100.38      9.91 o
  -3   5   7      337.14      346.28     15.38 o
  -1   5   7       44.36       42.52      6.52 o
   1   5   7       81.70       84.14      7.28 o
   3   5   7       28.46       21.44      5.60 o
   5   5   7        8.90       11.02      6.72 o
   7   5   7       14.35       18.69      7.56 o
   9   5   7       27.19       31.33     14.09 o
 -10   6   7        2.37       12.00     12.98 o
  -8   6   7        2.59        0.00     10.80 o
  -6   6   7       78.91      109.49     16.63 o
  -4   6   7      107.41      121.69     27.73 o
  -2   6   7       68.90       63.14      7.44 o
   0   6   7       32.71       47.48      5.84 o
   2   6   7       32.58       29.70      5.37 o
   4   6   7        1.87        1.59      6.37 o
   6   6   7       22.48       28.14      7.21 o
   8   6   7       18.33       17.90      8.56 o
  -9   7   7        8.71       14.20     11.81 o
  -7   7   7        3.72       12.99     12.45 o
  -5   7   7       38.94       40.56     18.11 o
  -3   7   7      362.38      343.49     16.62 o
  -1   7   7      182.90      181.00     10.67 o
   1   7   7       34.82       27.10      5.88 o
   3   7   7       16.57        2.51      6.22 o
   5   7   7        1.65        0.00      7.05 o
   7   7   7        0.36       13.25      7.85 o
 -10   8   7       16.36       31.40     12.08 o
  -8   8   7        2.74        1.91     11.83 o
  -6   8   7       15.73       10.32     12.37 o
  -4   8   7       18.95       11.53      7.72 o
  -2   8   7       67.17       89.31     14.55 o
   0   8   7       22.68       22.97      5.78 o
   2   8   7        8.23        6.97      5.83 o
   4   8   7        3.67        0.00      6.69 o
   6   8   7        6.71       10.88      7.45 o
   8   8   7       12.36       13.38     11.40 o
  -9   9   7       17.44       17.52     13.78 o
  -7   9   7        1.23       15.60     13.48 o
  -5   9   7       16.15       11.71     10.16 o
  -3   9   7       33.25       25.29      8.10 o
  -1   9   7       97.23      107.43     11.03 o
   1   9   7       73.68       70.49     10.30 o
   3   9   7        6.79        6.17      5.30 o
   5   9   7        6.24       14.71      7.39 o
   7   9   7        2.52        3.58      7.92 o
  -8  10   7       17.82       13.37     12.82 o
  -6  10   7        0.58        3.53     13.06 o
  -4  10   7        4.92        9.69      8.90 o
  -2  10   7       36.36       54.80      9.07 o
   0  10   7        7.43       16.73      8.31 o
   2  10   7       13.35       12.80      9.53 o
   4  10   7        3.66        3.74      9.53 o
   6  10   7        4.84        4.80     11.24 o
  -9  11   7        8.97        3.22     25.14 o
  -7  11   7        2.23        0.77     15.80 o
  -5  11   7        0.92        0.02     10.41 o
  -3  11   7        8.70        4.98      8.54 o
  -1  11   7       43.68       45.76     10.79 o
   1  11   7       13.57       10.92      9.33 o
   3  11   7        8.89        5.21      8.15 o
   5  11   7        3.84        6.70      9.84 o
  -8  12   7        2.53        0.00     26.74 o
  -6  12   7       12.26        4.40     14.41 o
  -4  12   7       25.61       36.22     10.61 o
  -2  12   7       19.50       15.25      9.22 o
   0  12   7       26.61       34.63      9.55 o
   2  12   7       11.24       13.15      7.80 o
   4  12   7        1.49        0.00     10.53 o
   6  12   7        7.85       16.84     31.28 o
  -7  13   7        4.25        0.00     22.73 o
  -5  13   7        4.93       10.41     12.52 o
  -3  13   7       13.04        9.22      9.17 o
  -1  13   7        0.71        0.00     10.50 o
   1  13   7       18.18       16.54     10.70 o
   3  13   7        1.45       14.23      8.94 o
   5  13   7        2.93        1.90     17.24 o
  -6  14   7        1.16        0.00     28.27 o
  -4  14   7       12.31        0.00      9.74 o
  -2  14   7        7.95        8.58     10.17 o
   0  14   7        8.36       11.55     10.31 o
   2  14   7        6.40        2.66      8.95 o
   4  14   7        7.26        0.00     23.39 o
  -5  15   7        1.33        0.00     29.78 o
  -3  15   7        4.99        3.55     10.38 o
  -1  15   7        8.45        2.65     11.08 o
   1  15   7        0.99        5.66     10.68 o
  -2  16   7        1.38        0.00     17.48 o
   0  16   7        1.20        4.21     12.63 o
 -10   0   8        3.18        0.00     10.54 o
  -8   0   8        5.02        4.84     10.20 o
  -6   0   8        4.56       15.36      9.12 o
  -4   0   8      100.51      113.07     11.83 o
  -2   0   8      128.70      121.21     12.15 o
   0   0   8      149.04      139.93     12.73 o
   2   0   8      263.08      277.29     24.11 o
   4   0   8       45.13       18.34      9.05 o
   6   0   8        7.70        4.08     12.16 o
   8   0   8        3.34       21.00     22.60 o
  -9   1   8        0.64        1.09      9.42 o
  -7   1   8        0.63        1.69      7.26 o
  -5   1   8       11.86        4.35      5.78 o
  -3   1   8       39.42       38.56      5.77 o
  -1   1   8      147.97      129.59      7.75 o
   1   1   8       27.95       29.58      6.05 o
   3   1   8        1.18        1.35      6.72 o
   5   1   8       13.33       11.77      7.18 o
   7   1   8        2.56        0.00      7.71 o
 -10   2   8        4.19        1.55      9.53 o
  -8   2   8        0.47        1.03      7.88 o
  -6   2   8       10.07        6.35      7.08 o
  -4   2   8        6.74        6.87      5.75 o
  -2   2   8       59.67       54.48      7.53 o
   0   2   8       35.48       34.59      5.30 o
   2   2   8        0.33        2.45      6.80 o
   4   2   8        2.19        0.80      7.05 o
   6   2   8        1.49        0.00      7.81 o
   8   2   8        2.82       16.67     28.80 o
  -9   3   8       13.31       22.70     10.14 o
  -7   3   8        3.01        0.00      8.44 o
  -5   3   8       24.17       28.09      6.95 o
  -3   3   8       30.09       29.05      6.76 o
  -1   3   8      193.49      211.00     10.47 o
   1   3   8       19.25       20.41      6.54 o
   3   3   8        3.07        7.98      6.48 o
   5   3   8        3.21        0.00      7.07 o
   7   3   8        0.66        4.49      9.04 o
 -10   4   8        8.29        6.05     15.60 o
  -8   4   8        6.15        0.00     12.19 o
  -6   4   8        2.18        5.22      9.44 o
  -4   4   8       27.16       32.00      7.45 o
  -2   4   8       39.56       36.05      9.15 o
   0   4   8       14.56       12.79      6.20 o
   2   4   8       27.27       17.69      6.53 o
   4   4   8       25.00       23.64      8.36 o
   6   4   8        0.61        7.41      8.56 o
  -9   5   8        1.51        2.42     12.28 o
  -7   5   8        4.28        0.00     12.68 o
  -5   5   8       25.50       16.04     17.80 o
  -3   5   8       66.73       59.45     16.68 o
  -1   5   8      236.69      220.96     13.89 o
   1   5   8       30.18       22.83      8.52 o
   3   5   8       18.57       19.22      7.42 o
   5   5   8       14.49       11.04      7.63 o
   7   5   8        1.52        9.92     10.19 o
  -8   6   8        3.40        5.12     12.86 o
  -6   6   8        0.64        0.00     18.99 o
  -4   6   8       22.32        8.67     13.12 o
  -2   6   8       80.74       84.14     11.74 o
   0   6   8      110.02      119.57      9.98 o
   2   6   8        7.47        7.38      7.02 o
   4   6   8        0.34        3.66      7.30 o
   6   6   8        5.59        8.71      8.57 o
  -9   7   8       11.35       11.85     17.71 o
  -7   7   8        0.59        0.00     20.61 o
  -5   7   8       24.16        1.84     17.27 o
  -3   7   8       75.15       63.64     16.34 o
  -1   7   8      153.91      162.36     13.85 o
   1   7   8        2.51        0.00      6.65 o
   3   7   8       12.95       17.70      7.51 o
   5   7   8        5.96        8.07      8.67 o
  -8   8   8        5.67       35.93     22.23 o
  -6   8   8        2.27       16.89     21.27 o
  -4   8   8        4.62        0.23     22.64 o
  -2   8   8        2.49        0.00     11.16 o
   0   8   8       68.52       81.24     11.08 o
   2   8   8       23.08       17.63     10.05 o
   4   8   8        2.67        0.00     10.37 o
   6   8   8        3.15        8.71     11.75 o
  -7   9   8       19.65       25.00     23.11 o
  -5   9   8       12.07       14.78     15.69 o
  -3   9   8       29.30       30.34     12.09 o
  -1   9   8       71.34       68.85     10.66 o
   1   9   8       53.86       57.34     10.64 o
   3   9   8        8.22        6.36     11.56 o
   5   9   8        3.47        1.13     19.17 o
  -6  10   8        6.75       24.40     18.94 o
  -4  10   8        8.78       11.63     11.70 o
  -2  10   8       24.75       25.95      9.79 o
   0  10   8       47.03       46.75     10.23 o
   2  10   8       10.16       17.82      9.57 o
   4  10   8        1.68        0.00     10.31 o
  -5  11   8        7.31        4.65     14.86 o
  -3  11   8        2.95       12.34     12.98 o
  -1  11   8        7.84        1.87      9.94 o
   1  11   8        5.55        1.40     10.47 o
   3  11   8        6.87       10.33     12.51 o
  -6  12   8        8.54        0.00     27.48 o
  -4  12   8        0.30        0.00     13.42 o
  -2  12   8       26.41       17.10      9.90 o
   0  12   8        4.76        2.10     11.42 o
   2  12   8        3.60       14.91     15.23 o
  -3  13   8        2.09        0.00     29.57 o
  -1  13   8        1.64        0.00     20.46 o
   1  13   8       18.46       18.26     19.86 o
  -7   1   9        7.63        4.06      7.51 o
  -5   1   9        0.41        1.25      7.19 o
  -3   1   9        5.28        0.00      7.07 o
  -1   1   9        3.59        3.21      8.55 o
   1   1   9       10.03        5.33      8.47 o
   3   1   9       22.19       12.97      7.83 o
   5   1   9        5.84        1.27      8.48 o
  -8   2   9       20.23        8.33     14.29 o
  -6   2   9        8.38       15.05      9.02 o
  -4   2   9       10.09        0.00      8.91 o
  -2   2   9        8.75       13.79      8.16 o
   0   2   9       13.73       18.49      8.49 o
   2   2   9        0.27        0.00      7.18 o
   4   2   9       36.60       24.11      9.56 o
  -7   3   9        1.17        0.00     12.95 o
  -5   3   9        4.55        1.82      8.87 o
  -3   3   9       19.25       17.23      8.96 o
  -1   3   9       16.62       18.20      8.54 o
   1   3   9        1.14        0.00      8.18 o
   3   3   9        8.32       17.66      8.39 o
   5   3   9        0.05        0.00     12.70 o
  -8   4   9        6.29       12.22     13.10 o
  -6   4   9        2.05        3.41     10.44 o
  -4   4   9        0.04        1.88      9.19 o
  -2   4   9       25.31       23.03      8.91 o
   0   4   9       28.98       42.65     10.03 o
   2   4   9       12.95        9.16      8.76 o
   4   4   9        5.35        1.99      8.79 o
  -7   5   9       10.25        5.07     18.34 o
  -5   5   9        0.88        0.99     12.11 o
  -3   5   9       10.25        2.74     11.14 o
  -1   5   9       31.86       42.33     11.98 o
   1   5   9       79.14       90.58     10.23 o
   3   5   9        8.39        7.26      9.20 o
  -6   6   9        6.60       13.96     11.93 o
  -4   6   9        4.82        0.00     10.68 o
  -2   6   9       41.09       26.59     16.27 o
   0   6   9       32.71       17.48     15.90 o
   2   6   9       14.88       24.11      8.61 o
   4   6   9        1.63        1.56     11.41 o
  -5   7   9        1.55        0.00     14.88 o
  -3   7   9       10.18       23.86     16.83 o
  -1   7   9       13.59       17.20     14.81 o
   1   7   9       18.82        2.68     11.84 o
   3   7   9       10.34        9.26     15.97 o
  -4   8   9       11.15        7.23     15.86 o
  -2   8   9        6.59        0.66     13.74 o
   0   8   9       19.93       15.32     16.49 o
   2   8   9       29.99       49.16     17.72 o
  -3   9   9        6.46        2.25     21.96 o
  -1   9   9        8.91        6.51     21.88 o
   1   9   9       34.10       19.36     22.93 o
  -4   0  10       16.45       15.94     19.75 o
  -2   0  10       18.38       24.13     27.35 o
   0   0  10       13.47       30.30     15.99 o
  -5   1  10        2.25       11.18     12.22 o
  -3   1  10        1.27        0.00     14.73 o
  -1   1  10       27.34       33.87      9.96 o
   1   1  10        4.53        3.42     12.20 o
  -4   2  10        1.86        4.91     12.74 o
  -2   2  10        1.43        0.00     11.59 o
   0   2  10        1.08        0.00     11.91 o
  -3   3  10        3.09        1.27     15.34 o
  -1   3  10        8.31       23.42     12.05 o
   1   3  10        9.11        9.47     14.88 o
  -4   4  10        9.97       13.52     16.92 o
  -2   4  10        6.44       12.48     24.09 o
   0   4  10        6.95        0.00     26.45 o
  -1   5  10        3.41        0.00     25.87 o
 
